# Supplementary material for: A viral protein promotes host SAMS1 activity and ethylene production for the benefit of virus infection
Source: eLife. 2017 Oct 10;6:e27529. doi: 10.7554/eLife.27529 (PMC5634785; doi:10.7554/eLife.27529)
Supplement: Supplementary file 3. [file elife-27529-supp3.xlsx]

## Sheet: RDV
ID	Mock_1	Mock_2	Mock_3	RDV_1	RDV_2	RDV_3	LogFC	FDR	Gene names	Gene ontology (biological process)	Gene ontology (cellular component)	Gene ontology (molecular function)
LOC_Os12g03150	3.50195	2.03417	1.47736	0	0	0	-9.42985	5.44024e-26	Myb-related protein 306	GO:0005634|nucleus;	NA	GO:0003677|DNA binding;
LOC_Os10g05750	1.69349	2.6343	2.76629	0	0	0	-9.14655	3.96859e-27	Proline-rich protein 4	GO:0005618|cell wall;GO:0005576|extracellular region;	NA	NA
LOC_Os03g32460	0.832534	1.08313	0.971528	0	0	0	-8.39659	5.28478e-19	NA	NA	NA	NA
LOC_Os10g32580	0.644178	0.577623	1.03722	0	0	0	-7.75374	1.92748e-11	GDSL esterase/lipase At5g33370	GO:0005576|extracellular region;	NA	GO:0016788|hydrolase activity, acting on ester bonds;
LOC_Os10g40420	1.81881	0.498164	1.03535	0	0	0	-7.46739	9.27494e-08	pEARLI1-like lipid transfer protein 1	GO:0005618|cell wall;GO:0005783|endoplasmic reticulum;GO:0005576|extracellular region;GO:0009506|plasmodesma;	NA	GO:0043621|protein self-association;
LOC_Os02g20540	4.44626	5.4773	4.4884	0	0	0.0783363	-7.29666	2.39433e-45	Fasciclin-like arabinogalactan protein 13	GO:0031225|anchored component of membrane;GO:0005886|plasma membrane;	NA	NA
LOC_Os06g44320	0.592193	0.535257	0.889953	0	0	0	-7.2294	2.37309e-08	NA	NA	NA	NA
LOC_Os11g27400	0.327477	0.560591	0.50332	0	0	0	-7.11534	7.18676e-08	Chitinase-3-like protein 1	GO:0005737|cytoplasm;GO:0005783|endoplasmic reticulum;GO:0005615|extracellular space;GO:0048471|perinuclear region of cytoplasm;	NA	GO:0030246|carbohydrate binding;GO:0008061|chitin binding;GO:0004568|chitinase activity;
LOC_Os04g07920	0.236562	1.14036	0.711016	0	0	0	-7.04231	5.91346e-06	NA	NA	NA	NA
LOC_Os09g37050	3.49664	2.52084	2.15821	0	0	0.0470842	-7.00005	1.22027e-22	NEP1-interacting protein 1	GO:0009535|chloroplast thylakoid membrane;GO:0016021|integral component of membrane;	NA	GO:0008270|zinc ion binding;
LOC_Os10g30290	0.0631043	0.926854	0.355626	0	0	0	-6.99666	0.000132861	GDSL esterase/lipase EXL3	GO:0005576|extracellular region;	NA	GO:0016298|lipase activity;
LOC_Os05g31280	0.436965	0.59243	0.779801	0	0	0	-6.93519	4.29791e-07	Protein GAST1	GO:0005576|extracellular region;	NA	NA
LOC_Os07g16860	0.587411	0	0	0	0	0	-6.93476	0.0321196	Retrovirus-related Pol polyprotein from transposon 297	NA	NA	GO:0004190|aspartic-type endopeptidase activity;GO:0004519|endonuclease activity;GO:0003676|nucleic acid binding;GO:0003964|RNA-directed DNA polymerase activity;
LOC_Os09g35600	0.61288	0.307753	0.274119	0	0	0	-6.90437	1.91846e-06	MATE efflux family protein 5	GO:0016021|integral component of membrane;	K03327	GO:0015297|antiporter activity;GO:0015238|drug transmembrane transporter activity;
LOC_Os07g40900	0.0987948	0.843353	0.309312	0	0	0	-6.83344	0.000131165	NA	NA	NA	NA
LOC_Os01g05720	1.14429	0.811195	0.632224	0	0	0	-6.82072	1.11867e-06	Very-long-chain (3R)-3-hydroxyacyl-CoA dehydratase PASTICCINO 2A	GO:0005789|endoplasmic reticulum membrane;GO:0016021|integral component of membrane;	K10703	GO:0016829|lyase activity;
LOC_Os04g58080	0.613838	0.0711309	0.22175	0	0	0	-6.8036	0.000209774	Leucine-rich repeat receptor-like serine/threonine-protein kinase BAM2	GO:0016021|integral component of membrane;GO:0005886|plasma membrane;GO:0009506|plasmodesma;	NA	GO:0005524|ATP binding;GO:0001653|peptide receptor activity;GO:0033612|receptor serine/threonine kinase binding;GO:0004675|transmembrane receptor protein serine/threonine kinase activity;GO:0031625|ubiquitin protein ligase binding;
LOC_Os08g16660	0.205628	0.361391	0.278976	0	0	0	-6.78485	1.50477e-06	Protein ASPARTIC PROTEASE IN GUARD CELL 2	NA	NA	GO:0004190|aspartic-type endopeptidase activity;GO:0003677|DNA binding;
LOC_Os01g58730	0.478965	0.444016	0.415265	0	0	0	-6.74422	1.0594e-06	Putative glucan endo-1,3-beta-glucosidase GVI (Fragment)	NA	NA	GO:0042973|glucan endo-1,3-beta-D-glucosidase activity;
LOC_Os01g65500	0.160536	0.120918	0.256333	0	0	0	-6.62106	1.30319e-05	Chloride channel protein CLC-c	GO:0034707|chloride channel complex;GO:0009705|plant-type vacuole membrane;GO:0005774|vacuolar membrane;	K05016	GO:0005247|voltage-gated chloride channel activity;
LOC_Os07g01110	0.145121	0.364356	0.249893	0	0	0	-6.55458	2.63884e-05	Laccase-14	GO:0048046|apoplast;	NA	GO:0005507|copper ion binding;GO:0052716|hydroquinone:oxygen oxidoreductase activity;
LOC_Os07g27880	0.627348	0.405023	0.336709	0	0	0	-6.49002	2.29412e-05	5-pentadecatrienyl resorcinol O-methyltransferase	NA	NA	GO:0008171|O-methyltransferase activity;GO:0008757|S-adenosylmethionine-dependent methyltransferase activity;
LOC_Os01g60940	0.54182	0.204053	0.593725	0	0	0	-6.43919	0.000114528	NA	NA	NA	NA
LOC_Os02g56720	0.453912	0.248649	0.503855	0	0	0	-6.42168	4.40627e-05	Cinnamoyl-CoA reductase 2	NA	K09753	GO:0016621|cinnamoyl-CoA reductase activity;GO:0050662|coenzyme binding;
LOC_Os04g41900	0.59371	0.383306	0.238991	0	0	0	-6.40073	8.24809e-05	NA	NA	NA	NA
LOC_Os07g05110	0.26327	0.27266	0.401826	0	0	0	-6.39642	3.37476e-05	Patatin-like protein 3	NA	NA	GO:0016787|hydrolase activity;
LOC_Os08g24870	0	0.124914	0.0964276	0	0	0	-6.39253	0.00557784	Transposon Ty3-I Gag-Pol polyprotein	GO:0005737|cytoplasm;GO:0005634|nucleus;GO:0000943|retrotransposon nucleocapsid;	K07497	GO:0004190|aspartic-type endopeptidase activity;GO:0005524|ATP binding;GO:0003677|DNA binding;GO:0003887|DNA-directed DNA polymerase activity;GO:0008233|peptidase activity;GO:0004540|ribonuclease activity;GO:0003723|RNA binding;GO:0003964|RNA-directed DNA polymerase activity;GO:0004523|RNA-DNA hybrid ribonuclease activity;GO:0008270|zinc ion binding;
LOC_Os12g05860	1.09872	0.157633	0.24571	0	0	0	-6.38652	0.00165529	Germin-like protein 12-2	GO:0048046|apoplast;	NA	GO:0030145|manganese ion binding;GO:0045735|nutrient reservoir activity;
LOC_Os02g48730	0.195746	0.147438	0.420241	0	0	0	-6.32874	0.000231474	Rho GDP-dissociation inhibitor 1	GO:0005737|cytoplasm;	K12462	GO:0005096|GTPase activator activity;GO:0005094|Rho GDP-dissociation inhibitor activity;
LOC_Os02g16610	0.704769	0.884735	0.514856	0	0	0	-6.32428	7.50284e-05	NA	NA	NA	NA
LOC_Os11g42240	0.339133	0.237194	0.068257	0	0	0	-6.29791	0.000613809	NA	NA	NA	NA
LOC_Os03g05610	0.157918	0.277541	0.247209	0	0	0	-6.27621	0.00011396	Probable inorganic phosphate transporter 1-12	GO:0016021|integral component of membrane;	K08176	GO:0005315|inorganic phosphate transmembrane transporter activity;GO:0015293|symporter activity;
LOC_Os10g10149	0.301708	0.259715	0.566762	0	0	0	-6.27058	0.000213508	NA	NA	NA	NA
LOC_Os10g05990	5.81699	6.91805	7.51764	0.229413	0.088577	0	-6.26174	3.40632e-49	Proline-rich protein 4	GO:0005618|cell wall;GO:0005576|extracellular region;	NA	NA
LOC_Os07g44260	4.38826	2.84409	2.58804	0	0	0.0961936	-6.23548	1.12993e-13	Dirigent protein 5	GO:0048046|apoplast;	NA	GO:0042349|guiding stereospecific synthesis activity;
LOC_Os11g03440	3.37729	2.41403	2.23345	0	0.0348969	0.0649674	-6.20858	5.48512e-29	Myb-related protein 306	GO:0005634|nucleus;	NA	GO:0003677|DNA binding;
LOC_Os05g04460	0.0435162	0.229439	0.245237	0	0	0	-6.15849	0.00167167	Wall-associated receptor kinase 5	GO:0016021|integral component of membrane;GO:0009506|plasmodesma;	NA	GO:0005524|ATP binding;GO:0005509|calcium ion binding;GO:0001653|peptide receptor activity;GO:0030247|polysaccharide binding;GO:0004675|transmembrane receptor protein serine/threonine kinase activity;GO:0031625|ubiquitin protein ligase binding;
LOC_Os01g14660	0.353698	0.754827	0.276844	0	0	0	-6.14515	0.000672146	Expansin-A9	GO:0005618|cell wall;GO:0005576|extracellular region;GO:0016020|membrane;	NA	NA
LOC_Os02g24700	0.417641	0.471858	0.343237	0	0	0	-6.13658	0.000182289	Auxin-induced protein 15A	NA	NA	NA
LOC_Os03g08610	0.169178	0.143355	0.178764	0	0	0	-6.10302	0.000238927	Probable leucine-rich repeat receptor-like protein kinase At2g28990	GO:0016021|integral component of membrane;	NA	GO:0005524|ATP binding;GO:0004674|protein serine/threonine kinase activity;
LOC_Os03g25990	0.509	0.235929	0.147102	0	0	0	-6.06693	0.00129964	Expansin-A21	GO:0005618|cell wall;GO:0005576|extracellular region;GO:0016020|membrane;	NA	NA
LOC_Os04g36820	0.67792	0.102124	0.764088	0	0	0	-6.05966	0.00476932	NA	NA	NA	NA
LOC_Os10g05980	7.93186	12.7385	8.392	0	0.184642	0.25781	-6.05628	2.41011e-50	Proline-rich protein 4	GO:0005618|cell wall;GO:0005576|extracellular region;	NA	NA
LOC_Os08g43600	0.512098	0.428577	0.32066	0	0	0	-6.03938	0.000451051	NA	NA	NA	NA
LOC_Os03g45120	0.127309	0.215754	0.358727	0	0	0	-6.03676	0.00108426	NA	NA	NA	NA
LOC_Os03g11614	0.145232	0.574299	0.0341024	0	0	0	-5.97467	0.012879	MADS-box transcription factor 1	GO:0005634|nucleus;	NA	GO:0003677|DNA binding;GO:0003700|transcription factor activity, sequence-specific DNA binding;
LOC_Os06g05970	0.3877	0.584041	0.655468	0	0	0	-5.96999	0.000749938	NA	NA	NA	NA
LOC_Os09g27160	0.533624	0.200966	0.0716013	0	0	0	-5.95963	0.00599485	NA	NA	NA	NA
LOC_Os02g54190	0.327272	0.151696	0.047291	0	0	0	-5.94635	0.00501962	Probable pectinesterase/pectinesterase inhibitor 16	GO:0005618|cell wall;GO:0005576|extracellular region;	NA	GO:0045330|aspartyl esterase activity;GO:0004857|enzyme inhibitor activity;GO:0030599|pectinesterase activity;
LOC_Os10g33530	0.251082	0.504314	0.943319	0	0	0	-5.91927	0.00297591	NA	NA	NA	NA
LOC_Os08g16320	0.252585	0.237813	0.148276	0	0	0	-5.91331	0.00106617	Cytochrome P450 86B1	GO:0005783|endoplasmic reticulum;GO:0005789|endoplasmic reticulum membrane;GO:0016021|integral component of membrane;	K15402	GO:0020037|heme binding;GO:0005506|iron ion binding;GO:0004497|monooxygenase activity;GO:0016705|oxidoreductase activity, acting on paired donors, with incorporation or reduction of molecular oxygen;
LOC_Os01g71490	1.16	0.635436	0.297145	0	0	0	-5.87429	0.00378077	NA	NA	NA	NA
LOC_Os10g05970	7.32296	11.125	9.94802	0.325518	0.209473	0.0389974	-5.86876	1.64204e-53	Proline-rich protein 4	GO:0005618|cell wall;GO:0005576|extracellular region;	NA	NA
LOC_Os06g21310	1.46766	0.982633	0.765839	0	0	0	-5.86789	0.00157139	NA	NA	NA	NA
LOC_Os02g45860	1.02818	2.1446	2.74859	0.103714	0	0	-5.86137	1.30337e-08	Heavy metal-associated isoprenylated plant protein 26	GO:0031965|nuclear membrane;GO:0005886|plasma membrane;GO:0009506|plasmodesma;	NA	GO:0046872|metal ion binding;
LOC_Os11g20080	0.135294	0.254763	0.254151	0	0	0	-5.83733	0.00168718	Probable O-methyltransferase 2	NA	NA	GO:0008171|O-methyltransferase activity;
LOC_Os08g18100	0.117983	0.00634759	0.0395772	0	0	0	-5.82838	0.0185615	Transposon Ty3-I Gag-Pol polyprotein	GO:0005737|cytoplasm;GO:0005634|nucleus;GO:0000943|retrotransposon nucleocapsid;	K07497	GO:0004190|aspartic-type endopeptidase activity;GO:0005524|ATP binding;GO:0003677|DNA binding;GO:0003887|DNA-directed DNA polymerase activity;GO:0008233|peptidase activity;GO:0004540|ribonuclease activity;GO:0003723|RNA binding;GO:0003964|RNA-directed DNA polymerase activity;GO:0004523|RNA-DNA hybrid ribonuclease activity;GO:0008270|zinc ion binding;
LOC_Os03g58850	0.349787	0.614749	0.109513	0	0	0	-5.79796	0.00718253	NA	NA	NA	NA
LOC_Os06g17490	0.129657	0.111611	0.104384	0	0	0	-5.79427	0.00150797	Probable L-type lectin-domain containing receptor kinase S.7	GO:0016021|integral component of membrane;GO:0005886|plasma membrane;GO:0009506|plasmodesma;	NA	GO:0005524|ATP binding;GO:0030246|carbohydrate binding;GO:0001653|peptide receptor activity;GO:0004675|transmembrane receptor protein serine/threonine kinase activity;GO:0031625|ubiquitin protein ligase binding;
LOC_Os04g05580	0.132616	0.149832	0.12456	0	0	0	-5.7828	0.00152475	L-type lectin-domain containing receptor kinase IX.1	GO:0016021|integral component of membrane;GO:0005886|plasma membrane;GO:0009506|plasmodesma;	NA	GO:0005524|ATP binding;GO:0030246|carbohydrate binding;GO:0001653|peptide receptor activity;GO:0004675|transmembrane receptor protein serine/threonine kinase activity;GO:0031625|ubiquitin protein ligase binding;
LOC_Os01g47635	0.177234	0.500606	0.124851	0	0	0	-5.78206	0.0066829	Cytochrome b561 domain-containing protein At2g30890	GO:0016021|integral component of membrane;	NA	GO:0046872|metal ion binding;
LOC_Os04g13700	0.116739	0	0.150766	0	0	0	-5.75218	0.0361338	Retrovirus-related Pol polyprotein from transposon 297	NA	NA	GO:0004190|aspartic-type endopeptidase activity;GO:0004519|endonuclease activity;GO:0003676|nucleic acid binding;GO:0003964|RNA-directed DNA polymerase activity;
LOC_Os11g30830	0.436965	1.11903	0	0	0	0	-5.75142	0.0350103	Cytosolic sulfotransferase 8	GO:0005737|cytoplasm;	NA	GO:0008146|sulfotransferase activity;
LOC_Os04g45100	0.823862	0.186163	0.46429	0	0	0	-5.71188	0.00720417	NA	NA	NA	NA
LOC_Os04g24340	0.610066	0.164111	0	0	0	0	-5.71015	0.0459231	NA	NA	NA	NA
LOC_Os12g10870	0	0.0938144	0.17548	0	0	0	-5.69896	0.0333571	Receptor-like protein 12	GO:0016021|integral component of membrane;GO:0005886|plasma membrane;GO:0009506|plasmodesma;	NA	GO:0004672|protein kinase activity;
LOC_Os08g34900	0	0.196824	0.0981758	0	0	0	-5.6865	0.0339816	Pectinesterase/pectinesterase inhibitor PPE8B	GO:0005618|cell wall;GO:0005576|extracellular region;	NA	GO:0045330|aspartyl esterase activity;GO:0004857|enzyme inhibitor activity;GO:0030599|pectinesterase activity;
LOC_Os05g50790	0.20665	0.113201	0	0	0	0	-5.66021	0.0395534	NA	NA	NA	NA
LOC_Os10g14050	0.172353	0.562546	0.215844	0	0	0	-5.6557	0.00843505	NA	NA	NA	NA
LOC_Os02g42380	0.171781	0.129387	0.403365	0	0	0	-5.60353	0.00751857	Transcription factor TCP7	GO:0005634|nucleus;	NA	GO:0003677|DNA binding;GO:0003700|transcription factor activity, sequence-specific DNA binding;
LOC_Os07g44370	5.00707	9.98909	6.14345	0.177457	0	0.297633	-5.59943	5.30118e-32	Dirigent protein 5	GO:0048046|apoplast;	NA	GO:0042349|guiding stereospecific synthesis activity;
LOC_Os02g56710	0	1.52749	1.7143	0	0	0	-5.59552	0.033615	NA	NA	NA	NA
LOC_Os07g46480	2.34068	1.51117	1.6227	0	0	0.105062	-5.59466	9.49108e-23	Protein ASPARTIC PROTEASE IN GUARD CELL 2	NA	NA	GO:0004190|aspartic-type endopeptidase activity;GO:0003677|DNA binding;
LOC_Os04g46740	1.16965	1.38442	1.03134	0	0	0.0675001	-5.59013	4.82552e-20	Probable pectinesterase 68	GO:0005618|cell wall;GO:0005576|extracellular region;	NA	GO:0045330|aspartyl esterase activity;GO:0030599|pectinesterase activity;
LOC_Os03g32450	0.723706	0.467232	0.485532	0	0	0	-5.58774	0.00349826	NA	NA	NA	NA
LOC_Os02g42650	0.310362	0.0467538	0.145755	0	0	0	-5.56785	0.0166624	Expansin-B16	GO:0005618|cell wall;GO:0005576|extracellular region;GO:0016020|membrane;	NA	NA
LOC_Os05g15850	1.56942	3.85741	2.05597	0	0	0.155718	-5.50469	5.50462e-16	Xylanase inhibitor protein 2	GO:0005576|extracellular region;	NA	GO:0004553|hydrolase activity, hydrolyzing O-glycosyl compounds;
LOC_Os03g07020	0.0287081	0.0540582	0.134821	0	0	0	-5.50241	0.0165413	NA	NA	NA	NA
LOC_Os09g20940	0.137549	0.310811	0.581371	0	0	0	-5.48995	0.0138033	NA	NA	NA	NA
LOC_Os03g10260	0.286363	0.0308132	0.307392	0	0	0	-5.48679	0.0268257	NA	NA	NA	NA
LOC_Os07g46210	0.208286	0.0261472	0.29345	0	0	0	-5.48347	0.0277651	NA	NA	NA	NA
LOC_Os07g05460	1.07242	0.706788	0.755454	0	0.0452477	0	-5.47196	2.92818e-08	Flavonol 3-sulfotransferase	GO:0005737|cytoplasm;	NA	GO:0047894|flavonol 3-sulfotransferase activity;
LOC_Os09g20420	0.110961	0.222873	0.208442	0	0	0	-5.47065	0.00793416	NA	NA	NA	NA
LOC_Os12g05380	0.0615891	0.324728	0.0578479	0	0	0	-5.46968	0.0279975	Putative glycosyltransferase 3	GO:0000139|Golgi membrane;GO:0016021|integral component of membrane;	K08238	GO:0016757|transferase activity, transferring glycosyl groups;
LOC_Os04g06910	0.049509	0.167809	0.139505	0	0	0	-5.45394	0.0116189	NA	NA	NA	NA
LOC_Os07g36320	0.187567	0.176597	0.308303	0	0	0	-5.41867	0.00751857	NA	NA	NA	NA
LOC_Os01g42760	0.186723	0.120551	0.0751632	0	0	0	-5.41632	0.00894564	NA	NA	NA	NA
LOC_Os04g50176	0.273513	0.206013	0.171265	0	0	0	-5.41288	0.00921254	NA	NA	NA	NA
LOC_Os08g10240	0.862808	0.649878	0.540264	0	0	0	-5.41288	0.00921254	NA	NA	NA	NA
LOC_Os01g14650	0.182342	0.206013	0.256898	0	0	0	-5.40712	0.00884438	Expansin-A8	GO:0005618|cell wall;GO:0005576|extracellular region;GO:0016020|membrane;	NA	NA
LOC_Os08g42470	0.138959	0.156998	0.195777	0	0	0	-5.40712	0.00884438	Transcription factor bHLH137	GO:0005634|nucleus;	NA	GO:0003677|DNA binding;GO:0003700|transcription factor activity, sequence-specific DNA binding;
LOC_Os12g07710	0.539255	0.406174	0.144714	0	0	0	-5.40432	0.0158033	NA	NA	NA	NA
LOC_Os02g25620	0.126041	0.332275	0.414346	0	0	0	-5.38825	0.0146507	NA	NA	NA	NA
LOC_Os03g06700	0.114902	0.173091	0.107922	0	0	0	-5.38407	0.00990209	3-ketoacyl-CoA synthase 11	GO:0016021|integral component of membrane;	K15397	GO:0033807|icosanoyl-CoA synthase activity;
LOC_Os03g28980	0.0723942	0.136321	0.0339983	0	0	0	-5.3553	0.0181897	Protein TolB	GO:0042597|periplasmic space;	K03641	NA
LOC_Os03g15330	2.78558	2.24801	4.018	0.130457	0	0.0937737	-5.34965	3.32961e-11	NA	NA	NA	NA
LOC_Os09g30190	0.102604	0.0483017	0.0240929	0	0	0	-5.33951	0.0185248	Probable LRR receptor-like serine/threonine-protein kinase At4g26540	GO:0016021|integral component of membrane;GO:0005886|plasma membrane;	NA	GO:0005524|ATP binding;GO:0004674|protein serine/threonine kinase activity;
LOC_Os01g32630	0.0595787	0.0373962	0.0373064	0	0	0	-5.33055	0.00982207	Retrovirus-related Pol polyprotein from transposon TNT 1-94	NA	NA	GO:0004190|aspartic-type endopeptidase activity;GO:0004519|endonuclease activity;GO:0003676|nucleic acid binding;GO:0003964|RNA-directed DNA polymerase activity;GO:0008270|zinc ion binding;
LOC_Os02g08220	0.22533	0.169721	0.211642	0	0	0	-5.32724	0.00885024	NA	NA	NA	NA
LOC_Os07g49140	0.96694	1.4118	1.08984	0.0390145	0.0150636	0.0420659	-5.29135	3.4227e-26	Protein SCAR2	GO:0005737|cytoplasm;GO:0005856|cytoskeleton;GO:0005886|plasma membrane;GO:0031209|SCAR complex;	NA	NA
LOC_Os09g04710	1.35584	1.58292	1.17797	0	0.0686472	0.03195	-5.27955	1.86885e-16	GDSL esterase/lipase At2g42990	GO:0005576|extracellular region;	NA	GO:0016788|hydrolase activity, acting on ester bonds;
LOC_Os10g20830	0.132001	0.19885	0.495931	0	0	0	-5.23148	0.0243293	NA	NA	NA	NA
LOC_Os06g05550	15.8282	16.4724	12.9375	0.633769	0.397638	0.37014	-5.21909	1.55946e-98	GDSL esterase/lipase APG	GO:0048046|apoplast;	NA	GO:0016788|hydrolase activity, acting on ester bonds;
LOC_Os06g47600	0.235896	0.17768	0.0738555	0	0	0	-5.21785	0.0256962	NA	NA	NA	NA
LOC_Os09g21540	0.385808	0.348715	0.217423	0	0	0	-5.21466	0.0195466	NA	NA	NA	NA
LOC_Os06g27860	0.932973	0.798554	1.79243	0.0556105	0.0429428	0	-5.21193	5.19063e-09	NA	NA	NA	NA
LOC_Os02g43380	0.279967	0.843499	0.525921	0	0	0	-5.17662	0.0261557	NA	NA	NA	NA
LOC_Os06g11840	0.115884	0.196392	0.0272111	0	0	0	-5.16519	0.0404081	Probable trehalose-phosphate phosphatase 8	NA	K01087	GO:0004805|trehalose-phosphatase activity;
LOC_Os09g25860	0.808226	0.579777	0.325342	0	0	0.0362774	-5.1378	5.11871e-06	NA	NA	NA	NA
LOC_Os07g26150	5.41147	4.23276	6.45118	0.272931	0	0.196184	-5.11571	8.2036e-11	Protein RADIALIS-like 3	GO:0005634|nucleus;	NA	GO:0003677|DNA binding;
LOC_Os01g47370	17.3656	15.9291	30.522	1.12732	0.34821	0.648261	-5.09988	4.3956e-27	Protein RADIALIS-like 3	GO:0005634|nucleus;	NA	GO:0003677|DNA binding;
LOC_Os09g25280	0.155588	0.273446	0.146137	0	0	0	-5.08552	0.030273	LINE-1 reverse transcriptase homolog	NA	NA	GO:0046872|metal ion binding;GO:0003964|RNA-directed DNA polymerase activity;
LOC_Os04g55170	3.51514	1.85336	2.14605	0	0	0.165667	-5.07076	4.24654e-06	pEARLI1-like lipid transfer protein 1	GO:0005618|cell wall;GO:0005783|endoplasmic reticulum;GO:0005576|extracellular region;GO:0009506|plasmodesma;	NA	GO:0043621|protein self-association;
LOC_Os04g46650	0.291643	0.0627626	0.117397	0	0	0	-5.0598	0.0467173	Expansin-B5	GO:0005618|cell wall;GO:0005576|extracellular region;GO:0016020|membrane;	NA	NA
LOC_Os12g12590	0.0764161	0.259009	0.0717742	0	0	0	-5.0466	0.047689	2-alkenal reductase (NADP(+)-dependent)	NA	NA	GO:0047655|allyl-alcohol dehydrogenase activity;GO:0008270|zinc ion binding;
LOC_Os09g37490	0.324475	0.122199	0.457147	0	0	0	-5.04565	0.0394748	NA	NA	NA	NA
LOC_Os05g31710	0.169723	0.0767023	0.12753	0	0	0	-5.03201	0.0305159	NA	NA	NA	NA
LOC_Os03g18640	0.12768	0.0641135	0.0399747	0	0	0	-5.02246	0.0367376	Laccase-5	GO:0048046|apoplast;	K05909	GO:0005507|copper ion binding;GO:0052716|hydroquinone:oxygen oxidoreductase activity;
LOC_Os06g35970	16.4514	14.5226	15.49	0.10601	0.532103	0.876312	-5.02114	3.92618e-81	Protodermal factor 1	GO:0005576|extracellular region;	NA	NA
LOC_Os09g32120	0.160753	0.0968653	0.0905931	0	0	0	-5.01746	0.0289171	Cation/H(+) antiporter 15	GO:0016021|integral component of membrane;	NA	GO:0005451|monovalent cation:proton antiporter activity;
LOC_Os03g55140	0.105279	0.0991217	0.0741627	0	0	0	-4.99995	0.0269129	Mitotic checkpoint protein BUB3.3	GO:0000777|condensed chromosome kinetochore;GO:0080008|Cul4-RING E3 ubiquitin ligase complex;GO:0005634|nucleus;GO:0009524|phragmoplast;GO:0005819|spindle;	K02180	NA
LOC_Os07g36010	0.0348994	0.0328583	0.0245846	0	0	0	-4.99995	0.0269129	NA	NA	NA	NA
LOC_Os01g21536	0	0.406717	0.397785	0.027768	0	0	-4.9927	0.00227181	Transposon Ty3-I Gag-Pol polyprotein	GO:0005737|cytoplasm;GO:0005634|nucleus;GO:0000943|retrotransposon nucleocapsid;	K07497	GO:0004190|aspartic-type endopeptidase activity;GO:0005524|ATP binding;GO:0003677|DNA binding;GO:0003887|DNA-directed DNA polymerase activity;GO:0008233|peptidase activity;GO:0004540|ribonuclease activity;GO:0003723|RNA binding;GO:0003964|RNA-directed DNA polymerase activity;GO:0004523|RNA-DNA hybrid ribonuclease activity;GO:0008270|zinc ion binding;
LOC_Os05g34380	0.0673112	0.126749	0.158056	0	0	0	-4.9925	0.0433028	Obtusifoliol 14-alpha demethylase	GO:0016021|integral component of membrane;	NA	GO:0020037|heme binding;GO:0005506|iron ion binding;GO:0008168|methyltransferase activity;GO:0008398|sterol 14-demethylase activity;
LOC_Os09g14790	0.022453	0.0422797	0.0527227	0	0	0	-4.9925	0.0433028	Transposon Ty3-I Gag-Pol polyprotein	GO:0005737|cytoplasm;GO:0005634|nucleus;GO:0000943|retrotransposon nucleocapsid;	K07497	GO:0004190|aspartic-type endopeptidase activity;GO:0005524|ATP binding;GO:0003677|DNA binding;GO:0003887|DNA-directed DNA polymerase activity;GO:0008233|peptidase activity;GO:0004540|ribonuclease activity;GO:0003723|RNA binding;GO:0003964|RNA-directed DNA polymerase activity;GO:0004523|RNA-DNA hybrid ribonuclease activity;GO:0008270|zinc ion binding;
LOC_Os09g16050	0.632726	0.693203	0.67533	0	0.029123	0.0271091	-4.98633	2.60614e-10	Ankyrin repeat-containing protein At2g01680	GO:0016021|integral component of membrane;GO:0005886|plasma membrane;	NA	NA
LOC_Os07g05190	0.0229804	0.0519273	0.0431688	0	0	0	-4.97802	0.04337	Probable LRR receptor-like serine/threonine-protein kinase At4g20940	GO:0016021|integral component of membrane;GO:0005886|plasma membrane;	NA	GO:0005524|ATP binding;GO:0004674|protein serine/threonine kinase activity;
LOC_Os11g34720	2.27306	3.84563	2.29921	0	0.106234	0.164812	-4.96934	3.70993e-23	Purple acid phosphatase 4	GO:0005576|extracellular region;	NA	GO:0003993|acid phosphatase activity;GO:0046872|metal ion binding;
LOC_Os05g50060	0.0370883	0.0977737	0.052253	0	0	0	-4.96208	0.0479388	NA	NA	NA	NA
LOC_Os03g38470	1.37549	2.20158	1.81679	0.112732	0.0870526	0	-4.93062	2.30111e-14	GDSL esterase/lipase At5g55050	GO:0005576|extracellular region;	NA	GO:0016298|lipase activity;
LOC_Os09g18020	0.0640065	0.0289263	0.0360711	0	0	0	-4.90772	0.0440666	Probable LRR receptor-like serine/threonine-protein kinase At1g51880	GO:0016021|integral component of membrane;	NA	GO:0005524|ATP binding;GO:0004674|protein serine/threonine kinase activity;
LOC_Os05g18030	0.134337	0.12648	0.0630882	0	0	0	-4.87341	0.0433028	NA	NA	NA	NA
LOC_Os07g06860	1.04702	0.927794	1.76436	0.0807633	0.062366	0	-4.86815	1.7319e-12	Probable carboxylesterase 15	NA	NA	GO:0052689|carboxylic ester hydrolase activity;
LOC_Os12g32260	0.549665	0.634823	0.172092	0.0480526	0	0	-4.84007	0.000138578	NA	NA	NA	NA
LOC_Os05g50680	1.31475	0.959343	0.308722	0	0.0832087	0	-4.83711	4.05712e-06	Transcription repressor OFP8	GO:0005634|nucleus;	NA	NA
LOC_Os03g47820	0.296035	0.546295	0.458787	0	0	0.0418559	-4.83314	1.97896e-10	Protein argonaute 12	NA	K11593	GO:0003676|nucleic acid binding;
LOC_Os04g46110	2.79777	1.66154	1.76872	0	0.108964	0.101429	-4.8292	1.6525e-13	NA	NA	NA	NA
LOC_Os03g06170	2.33766	2.88763	2.37131	0.183926	0.142029	0	-4.75354	7.34891e-19	NA	NA	NA	NA
LOC_Os01g33160	1.02842	2.98783	2.0009	0	0	0.207725	-4.74391	3.71421e-08	Probable protein Pop3	GO:0005829|cytosol;GO:0005886|plasma membrane;	NA	GO:0046872|metal ion binding;
LOC_Os01g04640	2.62445	3.9132	3.16933	0	0.108472	0.252427	-4.74059	1.13589e-20	Reticulon-like protein B9	GO:0005789|endoplasmic reticulum membrane;GO:0016021|integral component of membrane;	NA	NA
LOC_Os06g21250	11.59	15.083	14.3936	0.75991	0.260803	0.728305	-4.73724	1.63316e-48	NA	NA	NA	NA
LOC_Os04g28830	1.03915	1.5654	1.30137	0.151407	0	0	-4.72487	0.000143914	NA	NA	NA	NA
LOC_Os02g52930	0.415746	0.581555	0.753091	0.0778826	0	0	-4.70431	9.0972e-07	WAT1-related protein At1g21890	GO:0016021|integral component of membrane;	NA	GO:0022857|transmembrane transporter activity;
LOC_Os03g11600	0.32503	0.664503	0.523348	0	0.0470186	0	-4.70149	8.02215e-05	Protein DROOPING LEAF	GO:0005634|nucleus;	NA	GO:0003677|DNA binding;GO:0046872|metal ion binding;
LOC_Os01g22710	0.700434	0.307753	0.630475	0	0.0591058	0	-4.66263	2.01146e-06	Organic cation/carnitine transporter 2	GO:0016021|integral component of membrane;GO:0009705|plant-type vacuole membrane;	NA	GO:0005524|ATP binding;GO:0022891|substrate-specific transmembrane transporter activity;
LOC_Os02g40260	1.87911	1.92236	1.10639	0.0735557	0.0852004	0.0528724	-4.66137	1.43622e-17	Uncharacterized protein At4g06744	GO:0005576|extracellular region;	NA	NA
LOC_Os04g46560	0.933635	0.921469	1.36074	0.0422172	0.0326004	0.060692	-4.61066	2.07511e-12	Malate dehydrogenase, cytoplasmic	GO:0005737|cytoplasm;	K00025	GO:0030060|L-malate dehydrogenase activity;
LOC_Os05g38410	3.45676	5.89473	3.37665	0.253844	0.252026	0.104266	-4.57586	3.22152e-29	Laccase-12/13	GO:0048046|apoplast;	NA	GO:0005507|copper ion binding;GO:0052716|hydroquinone:oxygen oxidoreductase activity;
LOC_Os04g46830	3.04977	6.00316	3.78116	0.319939	0.164706	0.153316	-4.53412	1.12279e-22	Putative lipid-binding protein At4g00165	GO:0005576|extracellular region;	NA	NA
LOC_Os11g10460	1.12867	1.07683	1.15434	0	0	0.14185	-4.51443	1.49923e-15	Peroxidase 43	GO:0005576|extracellular region;	K00430	GO:0020037|heme binding;GO:0046872|metal ion binding;GO:0004601|peroxidase activity;
LOC_Os06g04110	0.465239	0.256978	0.174791	0	0.0314072	0	-4.50779	0.00064494	Polyprotein P3	GO:0042025|host cell nucleus;GO:0019028|viral capsid;	NA	GO:0004190|aspartic-type endopeptidase activity;GO:0003676|nucleic acid binding;GO:0003964|RNA-directed DNA polymerase activity;GO:0004523|RNA-DNA hybrid ribonuclease activity;GO:0008270|zinc ion binding;
LOC_Os09g27250	0.519797	0.322427	0.746693	0.0801909	0	0	-4.50184	2.16642e-05	NA	NA	NA	NA
LOC_Os05g19010	0.506451	0.572198	0.380549	0.0664121	0	0	-4.49012	0.000207178	Isoflavone reductase homolog IRL	GO:0005737|cytoplasm;	NA	GO:0016491|oxidoreductase activity;
LOC_Os08g43030	0.32503	0.930305	0.610573	0.0852441	0	0	-4.48978	0.000568376	Polyprotein P3	GO:0042025|host cell nucleus;GO:0019028|viral capsid;	NA	GO:0004190|aspartic-type endopeptidase activity;GO:0003676|nucleic acid binding;GO:0003964|RNA-directed DNA polymerase activity;GO:0004523|RNA-DNA hybrid ribonuclease activity;GO:0008270|zinc ion binding;
LOC_Os02g12730	2.37612	3.02718	2.48684	0.320488	0.0137491	0.0895881	-4.46364	6.89939e-24	Beta-galactosidase 4	GO:0048046|apoplast;	NA	GO:0004565|beta-galactosidase activity;
LOC_Os11g25990	0.375877	0.306708	0.176522	0	0	0.0295248	-4.4502	0.000514109	Crocetin glucosyltransferase, chloroplastic	GO:0009507|chloroplast;	NA	GO:0016758|transferase activity, transferring hexosyl groups;
LOC_Os11g42230	0.224548	0.357057	0.0937367	0	0.0252645	0	-4.44027	0.00162767	NA	NA	NA	NA
LOC_Os04g31484	4.5755	1.77239	2.70132	0.171427	0.264755	0	-4.43297	3.3051e-07	NA	NA	NA	NA
LOC_Os06g07250	1.03807	0.446791	0.557148	0	0.0750828	0	-4.43168	0.0007629	Protein GOS9	NA	NA	GO:0030246|carbohydrate binding;
LOC_Os03g40610	0.462218	0.154733	0.771806	0	0	0.0484091	-4.42327	0.00359686	Cytochrome P450 78A5	GO:0005783|endoplasmic reticulum;GO:0016021|integral component of membrane;GO:0016020|membrane;	K00517	GO:0020037|heme binding;GO:0005506|iron ion binding;GO:0016709|oxidoreductase activity, acting on paired donors, with incorporation or reduction of molecular oxygen, NAD(P)H as one donor, and incorporation of one atom of oxygen;
LOC_Os08g35090	0.675748	0.661677	0.44429	0	0.0513204	0.0318477	-4.40812	2.55666e-12	Subtilisin-like protease SBT1.7	GO:0048046|apoplast;GO:0005618|cell wall;GO:0005576|extracellular region;GO:0009505|plant-type cell wall;	NA	GO:0004252|serine-type endopeptidase activity;
LOC_Os11g30430	0.520158	0.632891	0.676469	0	0	0.0754301	-4.39505	3.01165e-06	NA	NA	NA	NA
LOC_Os07g45080	0.867446	0.42277	1.15024	0.133824	0	0	-4.37465	9.06788e-05	NA	NA	NA	NA
LOC_Os02g11700	3.18037	2.94183	2.14867	0.146333	0.112999	0.184074	-4.36221	3.36547e-27	UDP-glycosyltransferase 73C1	GO:0043231|intracellular membrane-bounded organelle;	K13496	GO:0050502|cis-zeatin O-beta-D-glucosyltransferase activity;GO:0080043|quercetin 3-O-glucosyltransferase activity;GO:0080044|quercetin 7-O-glucosyltransferase activity;GO:0050403|trans-zeatin O-beta-D-glucosyltransferase activity;GO:0035251|UDP-glucosyltransferase activity;
LOC_Os05g38420	3.2509	5.14375	3.01244	0.228885	0.3314	0.0822621	-4.33372	1.58562e-28	Laccase-12/13	GO:0048046|apoplast;	NA	GO:0005507|copper ion binding;GO:0052716|hydroquinone:oxygen oxidoreductase activity;
LOC_Os02g44654	0.172797	0.455536	0.304314	0	0	0.0407192	-4.3333	5.16095e-05	Cytochrome P450 86A4	GO:0016021|integral component of membrane;	K15398	GO:0018685|alkane 1-monooxygenase activity;GO:0070330|aromatase activity;GO:0020037|heme binding;GO:0005506|iron ion binding;
LOC_Os01g72700	0.354985	0.385026	0.440117	0.0372401	0.028757	0	-4.32985	6.26987e-10	Probably inactive leucine-rich repeat receptor-like protein kinase At3g28040	GO:0016021|integral component of membrane;	NA	GO:0005524|ATP binding;GO:0004672|protein kinase activity;
LOC_Os03g03000	0.271168	0.510618	0.339595	0	0	0.0426	-4.32517	0.00117465	Transcription factor bHLH70	GO:0005634|nucleus;	NA	GO:0003677|DNA binding;GO:0003700|transcription factor activity, sequence-specific DNA binding;
LOC_Os01g21034	1.42435	1.9963	2.15069	0.141858	0.146058	0.0339894	-4.31345	7.99248e-25	Pectinesterase 1	GO:0005618|cell wall;GO:0005576|extracellular region;	K01051	GO:0045330|aspartyl esterase activity;GO:0004857|enzyme inhibitor activity;GO:0030599|pectinesterase activity;
LOC_Os03g19000	0.473254	0.259244	0.323277	0	0	0.0405531	-4.27996	0.00148228	Peroxisomal membrane protein 11-2	GO:0005779|integral component of peroxisomal membrane;	NA	NA
LOC_Os03g04760	0.320421	0.579229	0.451436	0	0.0648927	0	-4.27672	2.13994e-05	NA	NA	NA	NA
LOC_Os05g01810	15.6561	17.7007	13.3046	1.23266	0.689285	0.886046	-4.2506	3.56495e-72	Xylem cysteine proteinase 2	GO:0005618|cell wall;GO:0005615|extracellular space;GO:0005764|lysosome;GO:0005886|plasma membrane;	K16290	GO:0004197|cysteine-type endopeptidase activity;
LOC_Os01g62480	3.93168	4.71756	3.67138	0.269775	0.185175	0.280101	-4.23934	3.33936e-42	Laccase-4	GO:0048046|apoplast;	K05909	GO:0005507|copper ion binding;GO:0052716|hydroquinone:oxygen oxidoreductase activity;
LOC_Os06g30730	0.730933	0.691714	0.686533	0.0491534	0	0.0706636	-4.23767	9.0932e-13	ABC transporter G family member 8	GO:0016021|integral component of membrane;	NA	GO:0005524|ATP binding;GO:0016887|ATPase activity;
LOC_Os10g35580	0.171563	0.361826	0.257827	0	0	0.0323428	-4.22307	0.00251511	Microtubule-associated protein RP/EB family member 1C	GO:0005618|cell wall;GO:0005874|microtubule;GO:0005730|nucleolus;GO:0005634|nucleus;GO:0009524|phragmoplast;GO:0005819|spindle;	K10436	GO:0008017|microtubule binding;
LOC_Os09g30486	5.96422	6.08278	4.03617	0.534356	0.262585	0.209508	-4.2164	1.60826e-29	Fasciclin-like arabinogalactan protein 7	GO:0031225|anchored component of membrane;GO:0046658|anchored component of plasma membrane;GO:0016020|membrane;GO:0005886|plasma membrane;	NA	NA
LOC_Os02g44320	65.9463	82.6292	69.4292	5.47961	3.4532	4.39151	-4.21464	1.21926e-111	Putative lipid-binding protein At4g00165	GO:0005576|extracellular region;	NA	NA
LOC_Os07g30690	0.0745553	0.0772145	0.0612731	0	0.00943696	0	-4.18538	0.00149266	7-deoxyloganetic acid glucosyltransferase	NA	NA	GO:0035251|UDP-glucosyltransferase activity;
LOC_Os08g06450	0.339229	0.369073	0.14161	0	0.0381676	0	-4.17174	0.0037372	Choline-phosphate cytidylyltransferase 2	NA	K00968	GO:0004105|choline-phosphate cytidylyltransferase activity;
LOC_Os04g07280	4.61189	6.68025	5.05696	0.383111	0.401498	0.255713	-4.16025	5.54012e-46	NA	NA	NA	NA
LOC_Os10g42390	2.71625	3.55026	2.32614	0.419045	0.161795	0	-4.14019	3.12959e-10	RING-H2 finger protein ATL28	GO:0016021|integral component of membrane;	NA	GO:0008270|zinc ion binding;
LOC_Os03g64170	1.4342	1.4593	0.992585	0.164974	0	0.0948675	-4.11344	7.93763e-14	GDSL esterase/lipase At1g20120	GO:0005576|extracellular region;	NA	GO:0016298|lipase activity;
LOC_Os09g25390	0.684274	0.309243	0.192812	0	0.0346453	0.0322495	-4.10476	5.09116e-06	Phospholipase D alpha 1	GO:0009507|chloroplast;GO:0030136|clathrin-coated vesicle;GO:0005829|cytosol;GO:0016020|membrane;GO:0005739|mitochondrion;GO:0005634|nucleus;GO:0005886|plasma membrane;GO:0009506|plasmodesma;GO:0005773|vacuole;	K01115	GO:0005509|calcium ion binding;GO:0070290|N-acylphosphatidylethanolamine-specific phospholipase D activity;GO:0005546|phosphatidylinositol-4,5-bisphosphate binding;GO:0004630|phospholipase D activity;
LOC_Os01g02010	4.887	2.99553	2.5958	0.176785	0.136514	0.349453	-4.10351	1.76312e-21	Phosphate transporter PHO1-1	GO:0005737|cytoplasm;GO:0005794|Golgi apparatus;GO:0016021|integral component of membrane;GO:0005886|plasma membrane;GO:0005802|trans-Golgi network;	NA	GO:0015114|phosphate ion transmembrane transporter activity;
LOC_Os04g05050	8.30981	9.09882	5.42016	0.454036	0.389566	0.652729	-4.09473	1.92762e-49	Probable pectate lyase 15	NA	NA	GO:0046872|metal ion binding;GO:0030570|pectate lyase activity;
LOC_Os02g06340	0.346925	0.0373298	0.139651	0	0	0.0233577	-4.07159	0.0293758	EH domain-containing protein 1	GO:0031901|early endosome membrane;GO:0030139|endocytic vesicle;GO:0010008|endosome membrane;GO:0005811|lipid particle;GO:0043209|myelin sheath;GO:0048471|perinuclear region of cytoplasm;GO:0005886|plasma membrane;GO:0031095|platelet dense tubular network membrane;GO:0055038|recycling endosome membrane;	K12483	GO:0005524|ATP binding;GO:0005509|calcium ion binding;GO:0005525|GTP binding;
LOC_Os08g16260	21.707	20.9884	19.6556	1.82702	0.620767	1.78605	-4.05872	3.81138e-56	Cytochrome P450 86B1	GO:0005783|endoplasmic reticulum;GO:0005789|endoplasmic reticulum membrane;GO:0016021|integral component of membrane;	K15402	GO:0020037|heme binding;GO:0005506|iron ion binding;GO:0004497|monooxygenase activity;GO:0016705|oxidoreductase activity, acting on paired donors, with incorporation or reduction of molecular oxygen;
LOC_Os04g39150	15.6573	10.3797	9.77054	0.210943	1.24884	0.909763	-4.03669	2.3457e-32	MLP-like protein 423	GO:0016020|membrane;	NA	NA
LOC_Os03g08790	3.56516	2.9091	3.57691	0.212504	0.191446	0.28004	-4.02277	7.84549e-33	Aspartic proteinase nepenthesin-1	GO:0005576|extracellular region;	NA	GO:0004190|aspartic-type endopeptidase activity;
LOC_Os02g26014	0.99804	0.572752	0.691901	0	0.0481252	0.0895945	-4.0147	7.36364e-10	Sesquiterpene synthase 2	GO:0005737|cytoplasm;	NA	GO:0000287|magnesium ion binding;GO:0010333|terpene synthase activity;
LOC_Os01g11220	0.457117	0.301268	0.295178	0.0749285	0	0	-4.01434	0.000339634	NA	NA	NA	NA
LOC_Os11g47430	0	0.0185872	0.486744	0	0.00832952	0.0232605	-4.00627	0.0437044	Transposon Ty3-I Gag-Pol polyprotein	GO:0005737|cytoplasm;GO:0005634|nucleus;GO:0000943|retrotransposon nucleocapsid;	K07497	GO:0004190|aspartic-type endopeptidase activity;GO:0005524|ATP binding;GO:0003677|DNA binding;GO:0003887|DNA-directed DNA polymerase activity;GO:0008233|peptidase activity;GO:0004540|ribonuclease activity;GO:0003723|RNA binding;GO:0003964|RNA-directed DNA polymerase activity;GO:0004523|RNA-DNA hybrid ribonuclease activity;GO:0008270|zinc ion binding;
LOC_Os02g37780	4.07085	5.43158	3.38658	0.45756	0.117777	0.328897	-4.00026	3.63862e-11	Lecithin-cholesterol acyltransferase-like 1	NA	NA	GO:0008374|O-acyltransferase activity;
LOC_Os04g56080	0.149052	0.182435	0.0349995	0	0	0.0175619	-3.99999	0.0182995	Putative receptor protein kinase ZmPK1	GO:0016021|integral component of membrane;	NA	GO:0005524|ATP binding;GO:0004674|protein serine/threonine kinase activity;
LOC_Os07g49250	0.219392	0.363547	0.206065	0.0575388	0	0	-3.99547	0.000623438	Pyruvate decarboxylase 3	NA	K01568	GO:0000287|magnesium ion binding;GO:0004737|pyruvate decarboxylase activity;GO:0030976|thiamine pyrophosphate binding;
LOC_Os08g35760	27.2912	24.5309	20.6399	2.16895	1.91415	1.11361	-3.99164	1.23751e-69	Germin-like protein 8-14	GO:0048046|apoplast;	NA	GO:0030145|manganese ion binding;GO:0045735|nutrient reservoir activity;
LOC_Os07g34110	0.0615891	0.463897	0.549555	0.0403817	0	0.0290266	-3.98056	0.00306719	WAT1-related protein At5g64700	GO:0016021|integral component of membrane;	NA	GO:0022857|transmembrane transporter activity;
LOC_Os04g10434	0.368032	0.13045	0.244006	0	0	0.0408121	-3.97348	0.00068862	Putative amidase C869.01	GO:0005829|cytosol;	K01426	GO:0004040|amidase activity;GO:0016884|carbon-nitrogen ligase activity, with glutamine as amido-N-donor;
LOC_Os02g58720	11.5256	10.0634	9.2228	0.591041	0.554207	1.03176	-3.97277	1.18036e-56	Peroxidase 64	GO:0005576|extracellular region;GO:0009505|plant-type cell wall;	K00430	GO:0020037|heme binding;GO:0046872|metal ion binding;GO:0004601|peroxidase activity;
LOC_Os10g29800	1.26545	0.340412	0.169797	0	0	0.0852001	-3.97257	0.0386217	NA	NA	NA	NA
LOC_Os11g04350	2.22285	1.77575	1.13881	0.0883295	0.272835	0	-3.9635	5.76411e-11	Probable carboxylesterase 17	NA	NA	GO:0052689|carboxylic ester hydrolase activity;
LOC_Os07g11380	1.21212	0.593439	0.227698	0	0	0.114253	-3.95879	0.00305979	Seed allergenic protein RAG2	GO:0005615|extracellular space;	NA	GO:0004867|serine-type endopeptidase inhibitor activity;
LOC_Os11g09395	0.495866	0.149397	0.326022	0	0	0.0467398	-3.95735	0.014683	NA	NA	NA	NA
LOC_Os02g16500	1.06879	1.61006	1.40542	0	0	0.201487	-3.94927	0.00691846	Arabinogalactan peptide 16	GO:0031225|anchored component of membrane;GO:0005886|plasma membrane;	NA	NA
LOC_Os03g21970	0.115931	0.261962	0.362963	0	0.0391311	0	-3.9433	0.0134712	NA	NA	NA	NA
LOC_Os05g41920	1.88873	0.889136	1.21963	0	0.23907	0	-3.93836	0.000466313	NA	NA	NA	NA
LOC_Os01g72290	9.35454	7.64501	7.61242	0.0993267	0.843708	0.785364	-3.93828	1.49505e-37	Germin-like protein 1-3	GO:0048046|apoplast;	NA	GO:0030145|manganese ion binding;GO:0045735|nutrient reservoir activity;
LOC_Os02g46970	2.01804	1.19758	1.01474	0.0801909	0.227055	0	-3.92835	1.18306e-11	Probable 4-coumarate--CoA ligase 2	NA	K01904	GO:0016207|4-coumarate-CoA ligase activity;GO:0005524|ATP binding;
LOC_Os03g28160	25.6174	20.232	21.1646	0.97843	2.11554	1.7817	-3.9267	6.31836e-69	Horcolin	GO:0048046|apoplast;	NA	GO:0005537|mannose binding;
LOC_Os11g04380	0.567422	1.01224	0.673205	0.0391618	0.0604821	0.0562996	-3.92639	2.26154e-08	Probable sugar phosphate/phosphate translocator At4g32390	GO:0005768|endosome;GO:0005794|Golgi apparatus;GO:0016021|integral component of membrane;GO:0005802|trans-Golgi network;	NA	NA
LOC_Os05g09704	20.3501	23.1396	23.3705	1.77142	1.32377	1.88942	-3.92302	1.04821e-82	Acid phosphatase 1	NA	NA	GO:0003993|acid phosphatase activity;
LOC_Os02g53850	0.216984	0.0980611	0.101902	0	0.0219721	0	-3.92135	0.0112857	Subtilisin-like protease SBT1.7	GO:0048046|apoplast;GO:0005618|cell wall;GO:0005576|extracellular region;GO:0009505|plant-type cell wall;	NA	GO:0004252|serine-type endopeptidase activity;
LOC_Os12g02070	0.40909	0.493011	0.691631	0.10729	0	0	-3.91868	0.00774485	Biogenesis of lysosome-related organelles complex 1 subunit 1	GO:0031083|BLOC-1 complex;GO:0005768|endosome;GO:0005739|mitochondrion;	NA	NA
LOC_Os01g67110	0.4683	0.0783844	0.488726	0.0682326	0	0	-3.90295	0.0299881	NA	NA	NA	NA
LOC_Os04g11970	2.10001	2.0431	2.62993	0.191236	0.295347	0.0274923	-3.90021	2.61496e-18	5-pentadecatrienyl resorcinol O-methyltransferase	NA	NA	GO:0008171|O-methyltransferase activity;GO:0008757|S-adenosylmethionine-dependent methyltransferase activity;
LOC_Os02g37790	0.0773503	0.378698	0.254281	0	0.039163	0	-3.8995	0.025513	Retrovirus-related Pol polyprotein from transposon TNT 1-94	NA	NA	GO:0004190|aspartic-type endopeptidase activity;GO:0004519|endonuclease activity;GO:0003676|nucleic acid binding;GO:0003964|RNA-directed DNA polymerase activity;GO:0008270|zinc ion binding;
LOC_Os06g03220	0.580892	0.605818	0.293788	0.0585953	0.0452477	0	-3.89916	0.000324897	NA	NA	NA	NA
LOC_Os10g38800	0.106599	0.294404	0.166873	0	0.0359813	0	-3.89146	0.00114789	Probable LRR receptor-like serine/threonine-protein kinase At1g12460	GO:0016021|integral component of membrane;GO:0005886|plasma membrane;	NA	GO:0005524|ATP binding;GO:0004674|protein serine/threonine kinase activity;
LOC_Os02g25630	0.986066	0.680824	2.04529	0.161632	0.0416043	0.0774546	-3.88521	6.9817e-07	Galactoside 2-alpha-L-fucosyltransferase	GO:0032580|Golgi cisterna membrane;GO:0016021|integral component of membrane;	NA	GO:0008107|galactoside 2-alpha-L-fucosyltransferase activity;
LOC_Os12g38370	3.33013	2.89419	2.82709	0.0839786	0.0648489	0.482915	-3.88497	1.24387e-13	NA	NA	NA	NA
LOC_Os01g11730	0.626757	0.472081	0.672782	0	0.030222	0.0843963	-3.88101	8.50295e-07	GDSL esterase/lipase At1g28570	GO:0005576|extracellular region;	NA	GO:0016788|hydrolase activity, acting on ester bonds;
LOC_Os04g51980	0.870981	1.50253	0.844463	0.0736864	0.113802	0.0529663	-3.87683	2.71256e-10	Anthranilate N-benzoyltransferase protein 2	NA	NA	GO:0047672|anthranilate N-benzoyltransferase activity;
LOC_Os07g36630	4.8976	5.69457	3.84086	0.415686	0.513593	0.194219	-3.86886	1.26169e-38	Probable mixed-linked glucan synthase 8	GO:0000139|Golgi membrane;GO:0016021|integral component of membrane;	NA	GO:0016760|cellulose synthase (UDP-forming) activity;
LOC_Os07g01370	4.32872	5.35298	4.39953	0.254165	0.196268	0.608986	-3.86361	4.44329e-30	Peroxidase 1	GO:0005576|extracellular region;	K00430	GO:0020037|heme binding;GO:0046872|metal ion binding;GO:0004601|peroxidase activity;
LOC_Os11g31980	0.347397	0.279108	0.435059	0.03037	0	0.0436604	-3.86246	1.39377e-05	Serine carboxypeptidase-like 45	GO:0005576|extracellular region;GO:0009505|plant-type cell wall;GO:0009506|plasmodesma;	K16297	GO:0004185|serine-type carboxypeptidase activity;
LOC_Os08g08960	1.03264	1.90914	1.71939	0.123102	0	0.221217	-3.86199	3.38289e-09	Germin-like protein 8-2	GO:0048046|apoplast;	NA	GO:0030145|manganese ion binding;GO:0045735|nutrient reservoir activity;
LOC_Os12g04340	1.30066	1.12811	0.925494	0	0.159645	0.0743024	-3.85236	2.3127e-09	Cytosolic sulfotransferase 5	GO:0005737|cytoplasm;	NA	GO:1990135|flavonoid sulfotransferase activity;GO:0008146|sulfotransferase activity;
LOC_Os05g10330	0.204766	0.231348	0.480818	0	0	0.0482525	-3.84761	0.0189853	Stem 28 kDa glycoprotein	NA	NA	GO:0003993|acid phosphatase activity;GO:0045735|nutrient reservoir activity;
LOC_Os02g10030	0.832534	0.13935	0.695077	0	0	0.0871931	-3.8415	0.0383506	NA	NA	NA	NA
LOC_Os10g42202	0.0750268	0.263719	0.223153	0.0163974	0.0253244	0	-3.83778	0.000217538	Polyprotein P3	GO:0042025|host cell nucleus;GO:0019028|viral capsid;	NA	GO:0004190|aspartic-type endopeptidase activity;GO:0003676|nucleic acid binding;GO:0003964|RNA-directed DNA polymerase activity;GO:0004523|RNA-DNA hybrid ribonuclease activity;GO:0008270|zinc ion binding;
LOC_Os01g64860	5.76897	6.57396	5.31366	0.292838	0.339198	0.73673	-3.83181	7.31792e-47	Subtilisin-like protease SBT1.7	GO:0048046|apoplast;GO:0005618|cell wall;GO:0005576|extracellular region;GO:0009505|plant-type cell wall;	NA	GO:0004252|serine-type endopeptidase activity;
LOC_Os04g31410	23.7572	23.2264	23.5537	2.20277	1.45799	1.97921	-3.82914	5.95176e-70	NA	NA	NA	NA
LOC_Os02g56920	20.3579	21.0363	17.5961	1.67681	0.986546	2.02797	-3.82608	2.47036e-77	Protein ECERIFERUM 1	GO:0005789|endoplasmic reticulum membrane;GO:0016021|integral component of membrane;	K15404	GO:0005506|iron ion binding;GO:0016491|oxidoreductase activity;
LOC_Os04g19810	0.398519	0.2309	0.316725	0	0	0.0577907	-3.82372	0.000667609	NA	NA	NA	NA
LOC_Os04g57430	1.84014	2.2123	1.2298	0.0928086	0.215002	0.100067	-3.81748	2.20654e-13	Uncharacterized protein At4g06744	GO:0005576|extracellular region;	NA	NA
LOC_Os11g01790	1.03392	0.918542	0.896416	0	0.0268453	0.174922	-3.81143	5.35779e-11	Probable protein phosphatase 2C 73	NA	NA	GO:0046872|metal ion binding;GO:0004722|protein serine/threonine phosphatase activity;
LOC_Os10g09970	0.0889373	0.0861284	0.0477342	0	0.0128656	0	-3.81129	0.0144425	Retrovirus-related Pol polyprotein from transposon 17.6	NA	NA	GO:0004190|aspartic-type endopeptidase activity;GO:0004519|endonuclease activity;GO:0003676|nucleic acid binding;GO:0003964|RNA-directed DNA polymerase activity;
LOC_Os11g06820	2.01004	3.00603	1.75113	0.305602	0.117994	0.137293	-3.80877	8.21219e-17	Putative auxin transporter-like protein 4	GO:0016021|integral component of membrane;GO:0005886|plasma membrane;	K13946	GO:0015293|symporter activity;
LOC_Os02g47790	0.291848	0.263788	0.740122	0.0382707	0.0591058	0	-3.79982	0.000266338	Probable monodehydroascorbate reductase, cytoplasmic isoform 2	GO:0009941|chloroplast envelope;GO:0005778|peroxisomal membrane;	K08232	GO:0050660|flavin adenine dinucleotide binding;GO:0016656|monodehydroascorbate reductase (NADH) activity;
LOC_Os10g20890	0.694794	0.94199	0.391553	0	0	0.130981	-3.77226	0.00167372	pEARLI1-like lipid transfer protein 2	GO:0005618|cell wall;GO:0005576|extracellular region;	NA	NA
LOC_Os05g49240	11.9364	7.89422	11.7582	1.04986	0.884411	0.686043	-3.77136	2.27823e-28	Protein RADIALIS-like 3	GO:0005634|nucleus;	NA	GO:0003677|DNA binding;
LOC_Os06g12800	0.249948	0.242054	0.134151	0.0468233	0	0	-3.77072	0.0147867	Protein ALTERED XYLOGLUCAN 4-like	GO:0005794|Golgi apparatus;GO:0016021|integral component of membrane;	NA	NA
LOC_Os01g42200	1.45916	0.668992	1.66846	0.332771	0	0	-3.76616	0.000307291	NA	NA	NA	NA
LOC_Os04g28520	39.8318	46.4746	39.4429	3.1623	3.03138	4.23263	-3.76385	3.91488e-120	Fatty acyl-CoA reductase 1	GO:0009507|chloroplast;GO:0005886|plasma membrane;	K13356	GO:0080019|fatty-acyl-CoA reductase (alcohol-forming) activity;GO:0050062|long-chain-fatty-acyl-CoA reductase activity;
LOC_Os01g51450	1.62372	1.1441	0.836336	0.137369	0.0530387	0.0987418	-3.76161	7.49463e-07	Nucleosome assembly protein 1;3	GO:0005737|cytoplasm;GO:0005634|nucleus;	K11279	NA
LOC_Os02g03294	6.53126	4.81623	2.96001	0.119785	0.323745	0.688817	-3.7612	1.1265e-16	Cyclin-P4-1	NA	NA	NA
LOC_Os02g19640	2.35027	2.62555	3.94375	0.31166	0.240666	0.199132	-3.75314	1.63264e-22	NA	NA	NA	NA
LOC_Os07g48190	0.47645	0.574189	0.53701	0	0.096492	0	-3.73992	0.0150662	NA	NA	NA	NA
LOC_Os01g11350	0.191994	0.048204	0.300552	0	0.0324026	0	-3.73765	0.0472585	Basic leucine zipper 2	GO:0005634|nucleus;	NA	GO:0043565|sequence-specific DNA binding;GO:0003700|transcription factor activity, sequence-specific DNA binding;
LOC_Os08g05610	1.85897	1.98574	0.85715	0.0886441	0.0342258	0.254872	-3.73335	1.11046e-09	Cytochrome P450 89A2	GO:0016021|integral component of membrane;GO:0016020|membrane;	NA	GO:0020037|heme binding;GO:0005506|iron ion binding;GO:0016709|oxidoreductase activity, acting on paired donors, with incorporation or reduction of molecular oxygen, NAD(P)H as one donor, and incorporation of one atom of oxygen;
LOC_Os02g34390	0.982172	0.778721	0.388425	0.0677867	0	0.0974511	-3.72746	0.000172931	NA	NA	NA	NA
LOC_Os01g55000	4.48163	3.35168	2.62714	0.416799	0.128742	0.359518	-3.71224	1.13328e-20	NA	NA	NA	NA
LOC_Os02g16030	4.52654	3.63302	4.04248	0.194615	0.300566	0.52459	-3.69299	1.11834e-26	NA	NA	NA	NA
LOC_Os01g09150	1.57551	2.13605	1.18385	0.247921	0.0638154	0.118805	-3.69158	1.63869e-07	NA	NA	NA	NA
LOC_Os10g27120	1.28255	0.966035	0.602322	0	0.144303	0.0671622	-3.68755	0.000158422	NA	NA	NA	NA
LOC_Os12g09770	0.24443	0.210409	0.52476	0	0.0707182	0	-3.67961	0.0040965	Probable inactive methyltransferase Os04g0175900	NA	NA	GO:0008171|O-methyltransferase activity;
LOC_Os05g27000	0.745958	0.561865	0.323375	0.0752457	0	0.0540871	-3.67898	0.00142112	NA	NA	NA	NA
LOC_Os02g05640	3.3896	1.652	1.56064	0.0871543	0.134602	0.313236	-3.67704	3.50723e-08	Putative homeobox-leucine zipper protein HOX26	GO:0005634|nucleus;	NA	GO:0043565|sequence-specific DNA binding;GO:0003700|transcription factor activity, sequence-specific DNA binding;
LOC_Os03g15070	0.137549	0.310811	0.645968	0	0.0696421	0	-3.67554	0.0473282	NA	NA	NA	NA
LOC_Os09g39410	2.42068	2.85533	3.45335	0.419247	0.161873	0.215255	-3.66623	2.13362e-24	Probable fatty acyl-CoA reductase 4	GO:0043231|intracellular membrane-bounded organelle;	K13356	GO:0080019|fatty-acyl-CoA reductase (alcohol-forming) activity;GO:0050062|long-chain-fatty-acyl-CoA reductase activity;
LOC_Os02g50630	0.237272	0.469131	0.780007	0	0.0300331	0.0838688	-3.66306	0.000164264	E2F transcription factor-like E2FE	GO:0005634|nucleus;GO:0005667|transcription factor complex;	NA	GO:0003677|DNA binding;GO:0003700|transcription factor activity, sequence-specific DNA binding;
LOC_Os01g01650	20.8539	26.1337	23.3213	2.22751	1.31752	2.72536	-3.66174	3.81516e-63	Isoflavone reductase homolog IRL	GO:0005737|cytoplasm;	NA	GO:0016491|oxidoreductase activity;
LOC_Os01g12640	0.977849	0.888166	0.972476	0.0754281	0.116492	0.0542182	-3.65043	1.64064e-10	Probable membrane-associated kinase regulator 2	GO:0005886|plasma membrane;	NA	NA
LOC_Os01g71474	9.65509	6.48079	5.67558	0.38758	0.332547	1.20725	-3.64278	6.60601e-22	Lichenase-2 (Fragment)	NA	NA	GO:0042972|licheninase activity;
LOC_Os02g48450	0.884684	1.30606	1.19656	0.0928086	0.143335	0.0667115	-3.61526	1.8862e-09	Xylem cysteine proteinase 1	GO:0005615|extracellular space;GO:0005764|lysosome;GO:0005634|nucleus;GO:0000325|plant-type vacuole;GO:0005886|plasma membrane;	K16290	GO:0004197|cysteine-type endopeptidase activity;
LOC_Os01g22230	6.93297	6.22348	4.9359	0.581184	0.769361	0.328239	-3.60867	1.96928e-31	Peroxidase 1	GO:0005576|extracellular region;GO:0005773|vacuole;	K00430	GO:0020037|heme binding;GO:0046872|metal ion binding;GO:0004601|peroxidase activity;
LOC_Os05g04500	73.8995	74.124	56.2864	6.25343	6.17969	6.53819	-3.6024	2.65079e-113	Peroxidase 5	GO:0005576|extracellular region;	NA	GO:0020037|heme binding;GO:0046872|metal ion binding;GO:0004601|peroxidase activity;
LOC_Os04g51990	2.27947	1.53483	2.141	0.0452898	0.174865	0.292991	-3.60212	5.04593e-15	Omega-hydroxypalmitate O-feruloyl transferase	NA	K15400	GO:0050734|hydroxycinnamoyltransferase activity;
LOC_Os04g02980	0.197818	0.248332	0.123868	0	0	0.0414359	-3.60126	0.00372082	Subtilisin-like protease SBT3.3	GO:0031012|extracellular matrix;GO:0009505|plant-type cell wall;GO:0005578|proteinaceous extracellular matrix;	NA	GO:0004252|serine-type endopeptidase activity;
LOC_Os01g09880	17.992	19.1552	14.6521	1.03141	1.72566	2.00791	-3.59763	1.10786e-65	NA	NA	NA	NA
LOC_Os03g33819	0.122893	0.105788	0.0329795	0	0	0.0165483	-3.59682	0.0491332	Copia protein	NA	NA	GO:0004190|aspartic-type endopeptidase activity;GO:0005524|ATP binding;GO:0003676|nucleic acid binding;GO:0008270|zinc ion binding;
LOC_Os05g43870	1.31309	0.621022	0.57364	0	0.185533	0.0287838	-3.59103	4.88436e-06	NA	NA	NA	NA
LOC_Os06g08120	0.619791	0.263863	0.430279	0	0.109149	0	-3.58478	0.000251441	Putative UPF0481 protein At3g02645	GO:0016021|integral component of membrane;	NA	NA
LOC_Os02g58390	0.241235	0.233616	0.356057	0	0.0348969	0.0324837	-3.58417	2.57848e-05	Inactive leucine-rich repeat receptor-like serine/threonine-protein kinase At1g60630	GO:0016021|integral component of membrane;GO:0005886|plasma membrane;	NA	GO:0005524|ATP binding;GO:0004672|protein kinase activity;
LOC_Os04g19800	0.11081	0.292123	0.312237	0	0.0561039	0	-3.58097	0.00667348	NA	NA	NA	NA
LOC_Os04g02990	1.56443	0.785567	2.12247	0	0	0.327693	-3.57069	0.00638188	Subtilisin-like protease SBT3.5	GO:0005618|cell wall;GO:0005576|extracellular region;	NA	GO:0004252|serine-type endopeptidase activity;
LOC_Os01g59870	0.341092	0.289029	0.400465	0.0279551	0.0431743	0.0200944	-3.56183	1.37295e-05	Xylogen-like protein 11	GO:0031225|anchored component of membrane;GO:0046658|anchored component of plasma membrane;	NA	NA
LOC_Os11g42220	1.65118	2.81108	1.91204	0.266946	0.0458084	0.298485	-3.55972	2.00861e-15	Laccase-20	GO:0048046|apoplast;	NA	GO:0005507|copper ion binding;GO:0052716|hydroquinone:oxygen oxidoreductase activity;
LOC_Os12g04150	1.66693	0.934989	0.699558	0.0930167	0.143656	0.066861	-3.55867	7.24276e-08	Probable carboxylesterase 17	NA	NA	GO:0052689|carboxylic ester hydrolase activity;
LOC_Os06g09340	1.89637	1.59842	1.35709	0.177626	0.114303	0.170238	-3.55632	1.26296e-18	Probable pectinesterase/pectinesterase inhibitor 12	GO:0005618|cell wall;GO:0005576|extracellular region;	NA	GO:0045330|aspartyl esterase activity;GO:0004857|enzyme inhibitor activity;GO:0030599|pectinesterase activity;
LOC_Os10g40520	9.33423	6.29318	5.94699	0.342383	0.925368	0.738322	-3.54967	6.25545e-22	NA	NA	NA	NA
LOC_Os03g05560	1.44493	1.11698	1.39287	0.199449	0	0.179207	-3.54857	1.94545e-09	RING-H2 finger protein ATL16	GO:0016021|integral component of membrane;	NA	GO:0008270|zinc ion binding;
LOC_Os05g11820	0.214629	0.452651	0.322546	0	0.0217336	0.060692	-3.54794	9.76263e-05	Putative nuclease HARBI1	GO:0005813|centrosome;GO:0005737|cytoplasm;GO:0005634|nucleus;	NA	GO:0046872|metal ion binding;GO:0004518|nuclease activity;
LOC_Os08g35750	0.777941	1.3184	1.18736	0	0.0984693	0.18332	-3.54399	3.19184e-07	Germin-like protein 8-13	GO:0048046|apoplast;	NA	GO:0030145|manganese ion binding;GO:0045735|nutrient reservoir activity;
LOC_Os10g30670	0.248974	0.562591	0.9354	0	0	0.140808	-3.53708	0.00341466	NA	NA	NA	NA
LOC_Os05g07060	5.37537	6.51603	7.06049	0.440553	1.19069	0.197921	-3.53682	1.93076e-18	Fasciclin-like arabinogalactan protein 11	GO:0031225|anchored component of membrane;GO:0005886|plasma membrane;	NA	NA
LOC_Os08g29200	4.43551	3.31293	3.22479	0.243364	0.638953	0.174932	-3.5347	1.63137e-23	NA	NA	NA	NA
LOC_Os12g24800	0.66403	1.25039	0.93554	0.248788	0.048029	0	-3.529	8.08648e-07	Probable carotenoid cleavage dioxygenase 4, chloroplastic	GO:0009507|chloroplast;GO:0010287|plastoglobule;	K09840	GO:0051213|dioxygenase activity;GO:0046872|metal ion binding;
LOC_Os10g17790	5.10586	7.69159	4.40781	0.640005	0.304133	0.743141	-3.52481	3.55785e-22	NA	NA	NA	NA
LOC_Os01g07570	0.749408	0.72834	0.431413	0.0634011	0.0244794	0.0911463	-3.52252	1.01917e-07	NA	NA	NA	NA
LOC_Os07g44090	3.41568	4.12422	4.67759	0.410296	0.448847	0.344077	-3.51915	5.95207e-31	Myb-related protein Hv33	GO:0005634|nucleus;	K09422	GO:0003677|DNA binding;
LOC_Os05g42340	0.726079	0.390637	1.26652	0	0.105034	0.0977706	-3.51652	0.000366775	NA	NA	NA	NA
LOC_Os05g33690	0.895366	0.821011	1.24318	0.0510485	0.0788401	0.146776	-3.51172	3.29683e-13	LRR receptor-like serine/threonine-protein kinase ERL1	GO:0016021|integral component of membrane;GO:0016020|membrane;GO:0005886|plasma membrane;GO:0009506|plasmodesma;	NA	GO:0005524|ATP binding;GO:0001653|peptide receptor activity;GO:0004675|transmembrane receptor protein serine/threonine kinase activity;GO:0031625|ubiquitin protein ligase binding;
LOC_Os02g04540	0.188311	0.198574	0.0707489	0	0	0.0355	-3.51132	0.00887712	Leucine-rich repeat extensin-like protein 1	GO:0005576|extracellular region;GO:0009505|plant-type cell wall;GO:0009506|plasmodesma;	NA	GO:0005199|structural constituent of cell wall;
LOC_Os04g14680	3.41672	4.41628	3.64498	0.442511	0.34171	0.35784	-3.51031	7.18903e-22	Probable L-ascorbate peroxidase 3	GO:0009941|chloroplast envelope;GO:0016021|integral component of membrane;GO:0005739|mitochondrion;GO:0009506|plasmodesma;GO:0005774|vacuolar membrane;	K00434	GO:0020037|heme binding;GO:0016688|L-ascorbate peroxidase activity;GO:0046872|metal ion binding;
LOC_Os04g13480	0.488501	0.315382	1.04875	0.183024	0	0	-3.51003	0.0219144	Hybrid signal transduction histidine kinase A	GO:0009897|external side of plasma membrane;GO:0016021|integral component of membrane;GO:0005622|intracellular;	NA	GO:0005524|ATP binding;GO:0000155|phosphorelay sensor kinase activity;GO:0009784|transmembrane receptor histidine kinase activity;
LOC_Os10g02340	0.823566	1.24064	1.1203	0.14896	0.172542	0	-3.50511	5.19199e-09	Protein NRT1/ PTR FAMILY 8.3	GO:0005794|Golgi apparatus;GO:0016021|integral component of membrane;GO:0000325|plant-type vacuole;GO:0009705|plant-type vacuole membrane;GO:0005774|vacuolar membrane;GO:0005773|vacuole;	NA	GO:0042936|dipeptide transporter activity;GO:0015334|high-affinity oligopeptide transporter activity;GO:0015197|peptide transporter activity;GO:0042937|tripeptide transporter activity;
LOC_Os12g08200	3.96567	2.78563	2.21813	0.11686	0.315841	0.42	-3.49138	3.60867e-15	NA	NA	NA	NA
LOC_Os02g44108	5.54706	5.42646	5.52779	0.798366	0.479503	0.414462	-3.4908	4.14594e-32	Expansin-B11	GO:0005618|cell wall;GO:0005576|extracellular region;GO:0016020|membrane;	NA	NA
LOC_Os10g33370	1.87846	1.61557	2.10221	0.12229	0.161886	0.263709	-3.48478	6.15065e-29	3-ketoacyl-CoA synthase 12	GO:0005783|endoplasmic reticulum;GO:0016020|membrane;	K15397	GO:0016747|transferase activity, transferring acyl groups other than amino-acyl groups;
LOC_Os08g06600	0.298285	0.122548	0.229226	0	0	0.05112	-3.46627	0.00922305	NA	NA	NA	NA
LOC_Os05g38790	0.279007	0.140101	0.152868	0.0304891	0	0.0219157	-3.46054	0.0044225	Protein IQ-DOMAIN 1	GO:0005634|nucleus;	NA	NA
LOC_Os05g10210	25.3063	20.4334	17.7983	2.07073	2.29605	2.13727	-3.45914	9.594e-64	Acid phosphatase 1	NA	NA	GO:0003993|acid phosphatase activity;
LOC_Os05g25240	9.05716	6.91805	8.14753	0.50184	1.29175	0.60121	-3.45777	1.85518e-16	NA	NA	NA	NA
LOC_Os10g25450	0.450675	0.326882	0.313555	0.0437764	0	0.0629336	-3.4521	1.60074e-06	Subtilisin-like protease SBT1.7	GO:0048046|apoplast;GO:0005618|cell wall;GO:0005576|extracellular region;GO:0009505|plant-type cell wall;	NA	GO:0004252|serine-type endopeptidase activity;
LOC_Os05g41990	0.937972	0.732659	0.946254	0.09111	0	0.163726	-3.45109	2.11568e-07	Peroxidase 1	GO:0005576|extracellular region;	K00430	GO:0020037|heme binding;GO:0046872|metal ion binding;GO:0004601|peroxidase activity;
LOC_Os04g38220	7.81277	5.75223	7.12583	0.461193	0.76315	0.876131	-3.44584	1.19017e-42	Sugar transport protein 5	GO:0016021|integral component of membrane;	NA	GO:0022891|substrate-specific transmembrane transporter activity;GO:0015293|symporter activity;
LOC_Os04g50960	0.182198	0.074855	0.140016	0	0.0335449	0	-3.44535	0.00952531	NA	NA	NA	NA
LOC_Os11g09040	0.935063	0.851031	0.768479	0.102181	0.15781	0	-3.44427	2.84821e-06	NA	NA	NA	NA
LOC_Os07g03150	1.51871	1.01855	1.44599	0.218249	0.0842666	0.117659	-3.44167	1.1882e-14	BTB/POZ domain-containing protein At3g50780	NA	NA	NA
LOC_Os02g57770	0.734828	0.46609	1.19875	0	0	0.218729	-3.44058	0.000118085	Probable xyloglucan endotransglucosylase/hydrolase protein 32	GO:0048046|apoplast;GO:0005618|cell wall;	NA	GO:0004553|hydrolase activity, hydrolyzing O-glycosyl compounds;GO:0016762|xyloglucan:xyloglucosyl transferase activity;
LOC_Os05g12640	20.368	20.8827	18.3598	2.35199	1.87779	2.00583	-3.43966	2.23038e-83	NA	NA	NA	NA
LOC_Os04g28600	6.54927	5.47646	3.02358	0.582252	0.562024	0.418527	-3.43889	1.6345e-15	Alcohol-forming fatty acyl-CoA reductase	NA	NA	GO:0080019|fatty-acyl-CoA reductase (alcohol-forming) activity;
LOC_Os03g44159	0.898758	0.676956	0.844163	0	0.182019	0	-3.42576	0.0391795	NA	NA	NA	NA
LOC_Os03g63390	6.01621	6.88971	5.53544	0.966026	0.497315	0.52079	-3.42409	6.42748e-22	Chemocyanin	NA	NA	GO:0009055|electron carrier activity;GO:0046872|metal ion binding;
LOC_Os11g18660	0.831145	1.07319	0.669135	0.1557	0.120233	0	-3.42219	6.9075e-06	Putative serpin-Z8	GO:0005615|extracellular space;	NA	GO:0004867|serine-type endopeptidase inhibitor activity;
LOC_Os05g48850	5.11522	5.6168	5.00709	0.929382	0.405642	0.377591	-3.41508	1.5667e-26	NAC domain-containing protein 8	GO:0005634|nucleus;	NA	GO:0003677|DNA binding;GO:0003700|transcription factor activity, sequence-specific DNA binding;
LOC_Os05g09724	18.1909	19.0317	16.9295	0.98255	2.06544	2.58963	-3.41237	3.39678e-53	Acid phosphatase 1	NA	NA	GO:0003993|acid phosphatase activity;
LOC_Os09g07350	21.4005	26.2674	21.676	2.02224	2.54785	2.75419	-3.41218	5.25549e-90	Fasciclin-like arabinogalactan protein 2	GO:0031225|anchored component of membrane;GO:0046658|anchored component of plasma membrane;GO:0016020|membrane;GO:0005886|plasma membrane;GO:0005774|vacuolar membrane;	NA	NA
LOC_Os02g55410	0.570366	0.515528	0.397963	0	0.0495052	0.0921635	-3.41002	6.37754e-09	DNA replication licensing factor MCM5	GO:0005737|cytoplasm;GO:0042555|MCM complex;GO:0005634|nucleus;	K02209	GO:0005524|ATP binding;GO:0003682|chromatin binding;GO:0003678|DNA helicase activity;GO:0003688|DNA replication origin binding;
LOC_Os04g45720	0.457613	0.517019	0.709195	0.0600079	0.092677	0.021567	-3.4076	7.15778e-07	Aldehyde dehydrogenase family 3 member F1	GO:0005783|endoplasmic reticulum;GO:0016020|membrane;	K00128	GO:0004028|3-chloroallyl aldehyde dehydrogenase activity;GO:0004029|aldehyde dehydrogenase (NAD) activity;GO:0004030|aldehyde dehydrogenase [NAD(P)+] activity;
LOC_Os02g45620	0.645012	1.00636	0.692378	0	0	0.217136	-3.40286	7.09579e-05	Transcription repressor OFP6	GO:0005634|nucleus;	NA	NA
LOC_Os10g30280	0.133674	0.453084	0.188332	0.0438226	0.0338402	0	-3.4016	0.0129433	NA	NA	NA	NA
LOC_Os12g01770	1.20763	1.94324	1.4694	0.0719817	0.166754	0.232834	-3.39998	1.72354e-13	Probable protein phosphatase 2C 73	NA	NA	GO:0046872|metal ion binding;GO:0004722|protein serine/threonine phosphatase activity;
LOC_Os09g20540	2.08336	1.42392	0.797219	0.050592	0.390675	0	-3.39868	9.71468e-06	NA	NA	NA	NA
LOC_Os09g31210	0.848378	0.123679	0.179932	0	0.0554245	0.0515917	-3.39729	0.00865823	Serine/threonine-protein kinase UCNL	GO:0005737|cytoplasm;GO:0005634|nucleus;	NA	GO:0005524|ATP binding;GO:0016301|kinase activity;GO:0004674|protein serine/threonine kinase activity;
LOC_Os06g34390	1.3208	1.2554	1.2701	0.164952	0.0636886	0.177853	-3.39446	1.44317e-11	Putative RING-H2 finger protein ATL71	GO:0016021|integral component of membrane;	NA	GO:0008270|zinc ion binding;
LOC_Os01g45730	4.21501	4.28063	4.80415	0.869455	0.479571	0.133922	-3.39209	5.16131e-16	Zinc finger CCCH domain-containing protein 9	NA	NA	GO:0003677|DNA binding;GO:0046872|metal ion binding;
LOC_Os03g03570	0.151681	0.252978	0.274758	0.0284147	0.043884	0	-3.38403	2.60465e-05	Probable LRR receptor-like serine/threonine-protein kinase At1g12460	GO:0016021|integral component of membrane;GO:0005886|plasma membrane;	NA	GO:0005524|ATP binding;GO:0004674|protein serine/threonine kinase activity;
LOC_Os06g08100	0.734175	0.55299	0.877645	0	0.13517	0.0629114	-3.38178	0.000766762	NA	NA	NA	NA
LOC_Os04g17650	1.58602	1.66974	1.82824	0.0472679	0.328505	0.152894	-3.38158	5.45202e-19	Sucrose synthase 7	GO:0005737|cytoplasm;GO:0016020|membrane;	NA	GO:0016157|sucrose synthase activity;
LOC_Os09g33710	4.20452	3.55832	2.81763	0.247798	0.382702	0.489826	-3.37909	2.21377e-27	Probable inactive beta-glucosidase 33	NA	K01188	GO:0004553|hydrolase activity, hydrolyzing O-glycosyl compounds;
LOC_Os06g38960	28.6617	32.1417	27.5212	2.29665	3.51882	3.74716	-3.37364	1.8353e-94	NA	NA	NA	NA
LOC_Os11g14400	1.784	1.88123	0.761651	0.297742	0.197073	0	-3.37047	7.01543e-07	Polygalacturonase	GO:0005618|cell wall;GO:0005576|extracellular region;	NA	GO:0004650|polygalacturonase activity;
LOC_Os04g31430	0.656484	1.20086	0.352346	0.245961	0	0	-3.36647	0.0371019	NA	NA	NA	NA
LOC_Os05g41630	3.26908	2.18431	1.88192	0.27657	0.160177	0.3479	-3.36269	5.68117e-11	Eukaryotic translation initiation factor 3 subunit J	GO:0016282|eukaryotic 43S preinitiation complex;GO:0033290|eukaryotic 48S preinitiation complex;GO:0005852|eukaryotic translation initiation factor 3 complex;	K03245	GO:0003743|translation initiation factor activity;
LOC_Os12g36310	0.0981274	0.147822	0.184333	0	0	0.0369975	-3.36016	0.0115524	NA	NA	NA	NA
LOC_Os06g14170	0.28971	0.392783	0.598645	0	0.0586728	0.0546154	-3.35702	0.00927815	Solute carrier family 40 member 3, chloroplastic	GO:0009941|chloroplast envelope;GO:0016021|integral component of membrane;	NA	GO:0005381|iron ion transmembrane transporter activity;
LOC_Os04g42620	14.8941	17.3496	13.8237	1.61932	1.5822	1.87662	-3.35487	8.03919e-75	Uncharacterized protein At4g06744	GO:0005576|extracellular region;	NA	NA
LOC_Os01g57050	3.6923	3.38155	2.83746	0.440164	0.424872	0.237295	-3.35351	1.93644e-18	NA	NA	NA	NA
LOC_Os03g63540	9.08121	7.32866	5.99635	0.626758	0.553128	1.25502	-3.35276	1.76152e-28	NA	NA	NA	NA
LOC_Os12g08290	0.472183	0.666852	0.720688	0	0.179302	0	-3.34963	0.00191721	E3 ubiquitin-protein ligase PUB23	GO:0005829|cytosol;	NA	GO:0016874|ligase activity;GO:0004842|ubiquitin-protein transferase activity;
LOC_Os09g35020	0.918473	0.653372	0.191707	0.200736	0	0	-3.34851	0.0175037	Dehydration-responsive element-binding protein 1H	GO:0005634|nucleus;	NA	GO:0003677|DNA binding;GO:0003700|transcription factor activity, sequence-specific DNA binding;
LOC_Os07g32660	0.489827	0.368944	0.515281	0.0256929	0.0793609	0.0369364	-3.34842	3.68653e-07	L-ascorbate oxidase homolog	GO:0005576|extracellular region;	NA	GO:0005507|copper ion binding;GO:0016491|oxidoreductase activity;
LOC_Os07g38470	11.6439	9.1013	9.07944	0.576187	0.889871	1.65667	-3.34667	2.81248e-12	NA	NA	NA	NA
LOC_Os12g32390	9.30479	11.1552	15.2214	0.61008	1.57036	1.68103	-3.3435	1.43467e-23	NA	NA	NA	NA
LOC_Os04g32540	5.32	4.7444	5.35661	0.5581	0.861938	0.300875	-3.33937	7.21736e-31	Serine carboxypeptidase-like 45	GO:0005576|extracellular region;GO:0009505|plant-type cell wall;GO:0009506|plasmodesma;	K16297	GO:0004185|serine-type carboxypeptidase activity;
LOC_Os11g04650	0.81818	1.54066	0.768479	0.357633	0	0	-3.33898	0.0295742	NA	NA	NA	NA
LOC_Os03g61740	3.07812	3.09131	3.5537	0.588645	0.227278	0.30223	-3.33203	2.18596e-20	Short-chain dehydrogenase reductase 3b	NA	NA	GO:0016491|oxidoreductase activity;
LOC_Os04g07600	0.351027	0.479221	0.659407	0	0.133295	0.0206796	-3.32789	1.83062e-05	NA	NA	NA	NA
LOC_Os10g40806	0	0.567354	0.572729	0.0470356	0.0726425	0	-3.32559	0.048019	Polyprotein P3	GO:0042025|host cell nucleus;GO:0019028|viral capsid;	NA	GO:0004190|aspartic-type endopeptidase activity;GO:0003676|nucleic acid binding;GO:0003964|RNA-directed DNA polymerase activity;GO:0004523|RNA-DNA hybrid ribonuclease activity;GO:0008270|zinc ion binding;
LOC_Os10g40620	9.56889	11.7904	9.84243	0.852441	0.868904	1.76469	-3.3219	4.02562e-42	NA	NA	NA	NA
LOC_Os12g34524	7.89883	7.43108	5.94676	0.926974	0.373469	1.10087	-3.32043	5.1988e-28	Peroxidase 24	GO:0005576|extracellular region;	K00430	GO:0020037|heme binding;GO:0046872|metal ion binding;GO:0004601|peroxidase activity;
LOC_Os05g31890	1.60418	1.38404	1.15059	0.0764944	0.177208	0.192446	-3.31396	1.00921e-12	Aspartic proteinase nepenthesin-1	GO:0005576|extracellular region;	NA	GO:0004190|aspartic-type endopeptidase activity;
LOC_Os06g21270	89.4784	115.643	147.51	13.6756	12.8725	13.5528	-3.30971	2.19924e-68	NA	NA	NA	NA
LOC_Os12g38350	3.24536	2.00988	1.69346	0.189143	0.438173	0.135958	-3.30424	7.26282e-08	NA	NA	NA	NA
LOC_Os01g01190	0.761708	0.80322	0.620047	0.266359	0	0	-3.29963	0.00028616	Non-specific phospholipase C6	GO:0005576|extracellular region;	K01114	GO:0016788|hydrolase activity, acting on ester bonds;
LOC_Os08g43730	0.293019	0.297953	0.233937	0	0	0.082859	-3.29822	5.10839e-05	NA	NA	NA	NA
LOC_Os08g38270	2.99433	0.856468	0.854412	0	0.153524	0.357269	-3.27847	2.45343e-05	Fasciclin-like arabinogalactan protein 1	GO:0031225|anchored component of membrane;GO:0046658|anchored component of plasma membrane;GO:0005618|cell wall;GO:0005886|plasma membrane;	NA	NA
LOC_Os06g02730	0.825847	0.574189	0.149169	0.0833041	0	0.0898193	-3.26659	0.00194274	Protein ASPARTIC PROTEASE IN GUARD CELL 2	NA	NA	GO:0004190|aspartic-type endopeptidase activity;GO:0003677|DNA binding;
LOC_Os03g25550	0.515378	1.40345	0.633016	0.0519868	0.0802891	0.149474	-3.26504	4.75473e-05	Transcription factor MYB86	GO:0005634|nucleus;	K09422	GO:0003677|DNA binding;
LOC_Os02g30380	0.551303	0.44719	0.637309	0	0.0858857	0.0799464	-3.26169	0.00024651	NA	NA	NA	NA
LOC_Os01g14670	73.1553	91.879	77.3357	10.8027	8.99365	8.77615	-3.25903	3.30106e-88	Germin-like protein 5-1	GO:0048046|apoplast;	NA	GO:0030145|manganese ion binding;GO:0045735|nutrient reservoir activity;
LOC_Os03g15220	1.11987	0.773208	0.262961	0	0.0472498	0.175929	-3.25745	0.000900787	NA	NA	NA	NA
LOC_Os08g31030	3.97638	4.54196	4.45308	0.601653	0.619468	0.329503	-3.25391	9.22564e-32	Protein HOTHEAD	GO:0005576|extracellular region;	NA	GO:0050660|flavin adenine dinucleotide binding;GO:0046593|mandelonitrile lyase activity;GO:0016614|oxidoreductase activity, acting on CH-OH group of donors;
LOC_Os03g40600	0.32695	0.527706	0.0877398	0	0.0472963	0.0440256	-3.25315	0.0423671	Cytochrome P450 78A4	NA	NA	GO:0020037|heme binding;GO:0005506|iron ion binding;GO:0004497|monooxygenase activity;GO:0016705|oxidoreductase activity, acting on paired donors, with incorporation or reduction of molecular oxygen;
LOC_Os05g48900	35.0701	33.9747	20.6318	2.83081	3.56659	4.21241	-3.24943	1.72019e-48	Fasciclin-like arabinogalactan protein 13	GO:0031225|anchored component of membrane;GO:0046658|anchored component of plasma membrane;GO:0005794|Golgi apparatus;GO:0009505|plant-type cell wall;GO:0005886|plasma membrane;GO:0009506|plasmodesma;	NA	NA
LOC_Os03g15180	0.180264	0.135777	0.148149	0	0.0228172	0.0212393	-3.24623	0.011809	Rho GTPase-activating protein REN1	GO:0016324|apical plasma membrane;	NA	GO:0005096|GTPase activator activity;GO:0017048|Rho GTPase binding;
LOC_Os12g08920	2.24018	1.29362	1.4378	0.39168	0.0378073	0.175964	-3.24594	2.29067e-08	Peroxidase 43	GO:0005576|extracellular region;	K00430	GO:0020037|heme binding;GO:0046872|metal ion binding;GO:0004601|peroxidase activity;
LOC_Os02g44680	0.872224	0.800682	0.563228	0.0357428	0.110403	0.102769	-3.24286	9.04721e-08	Probable allantoin permease	GO:0016021|integral component of membrane;GO:0005886|plasma membrane;	K03457	GO:0005215|transporter activity;
LOC_Os05g09740	133.17	129.702	111.17	15.4594	12.5412	16.5682	-3.241	8.30941e-102	Acid phosphatase 1	NA	NA	GO:0003993|acid phosphatase activity;
LOC_Os10g18670	0.173679	0.14088	0.0752902	0	0.0405853	0	-3.23618	0.00601071	Enzymatic polyprotein	NA	NA	GO:0004190|aspartic-type endopeptidase activity;GO:0004519|endonuclease activity;GO:0003964|RNA-directed DNA polymerase activity;
LOC_Os04g54810	9.50673	10.6096	8.33396	1.22586	0.978709	1.22466	-3.23071	1.52198e-66	Beta-D-xylosidase 4	GO:0048046|apoplast;GO:0005618|cell wall;GO:0005578|proteinaceous extracellular matrix;	K15920	GO:0009044|xylan 1,4-beta-xylosidase activity;
LOC_Os12g43110	0.704072	0.318189	0.396782	0	0	0.13273	-3.22431	0.0268895	NA	NA	NA	NA
LOC_Os05g44180	1.26545	1.83823	1.10368	0.23706	0	0.2556	-3.21869	0.00016062	Protein HEADING DATE 3A	GO:0005737|cytoplasm;GO:0005634|nucleus;	K16223	GO:0008429|phosphatidylethanolamine binding;
LOC_Os07g20340	0.20543	0.257888	0.22511	0	0.0693406	0	-3.21814	0.0170416	NA	NA	NA	NA
LOC_Os01g41730	3.23463	4.2785	3.668	0.517275	0.399443	0.446185	-3.21758	1.6093e-20	Probable receptor-like protein kinase At2g42960	GO:0016021|integral component of membrane;	NA	GO:0005524|ATP binding;GO:0004674|protein serine/threonine kinase activity;
LOC_Os12g43510	3.13652	3.19371	2.56411	0.457	0.470531	0.164247	-3.21579	3.68352e-12	NA	NA	NA	NA
LOC_Os08g33110	2.23974	1.58156	1.44628	0.183564	0.141749	0.263894	-3.20655	0.000302737	NA	NA	NA	NA
LOC_Os05g50040	0.179196	0.196324	0.091806	0.0213622	0	0.0307106	-3.20566	0.00397767	NA	NA	NA	NA
LOC_Os03g43650	6.55208	7.29381	6.06358	1.38987	0.439063	0.635757	-3.20437	2.41109e-22	Leucine-rich repeat extensin-like protein 6	GO:0005618|cell wall;GO:0005576|extracellular region;	NA	GO:0005199|structural constituent of cell wall;
LOC_Os01g14550	1.82167	1.13198	1.15493	0.17916	0.138348	0.171708	-3.20345	1.02613e-07	Pathogen-related protein	NA	NA	NA
LOC_Os07g41050	0.937371	1.36795	0.852917	0.192062	0.118649	0.0828334	-3.20282	9.23563e-09	3-oxo-Delta(4,5)-steroid 5-beta-reductase	GO:0005829|cytosol;	NA	GO:0047787|delta4-3-oxosteroid 5beta-reductase activity;GO:0035671|enone reductase activity;
LOC_Os08g29030	0.304195	0.744652	0.321431	0.0498623	0.115512	0	-3.20041	0.000190308	LINE-1 reverse transcriptase homolog	NA	NA	GO:0046872|metal ion binding;GO:0003964|RNA-directed DNA polymerase activity;
LOC_Os02g54060	31.7074	22.4038	29.0198	2.46227	3.15456	4.50518	-3.20004	3.18033e-54	20 kDa chaperonin, chloroplastic	GO:0048046|apoplast;GO:0009507|chloroplast;GO:0009941|chloroplast envelope;GO:0009570|chloroplast stroma;GO:0009535|chloroplast thylakoid membrane;GO:0005739|mitochondrion;GO:0009536|plastid;GO:0009579|thylakoid;	K04078	GO:0005524|ATP binding;GO:0005507|copper ion binding;
LOC_Os03g30260	2.86775	3.24004	2.06826	0.358148	0.311135	0.337889	-3.19796	1.74224e-25	COBRA-like protein 2	GO:0031225|anchored component of membrane;GO:0016021|integral component of membrane;	NA	NA
LOC_Os02g51620	1.54926	1.86454	1.39188	0.132494	0.306939	0.142857	-3.19772	1.53499e-18	Probable beta-D-xylosidase 7	GO:0048046|apoplast;GO:0005618|cell wall;GO:0009507|chloroplast;GO:0009505|plant-type cell wall;GO:0009506|plasmodesma;GO:0005578|proteinaceous extracellular matrix;	NA	GO:0004553|hydrolase activity, hydrolyzing O-glycosyl compounds;
LOC_Os11g14390	1.57997	1.27356	0.911223	0	0.16841	0.261274	-3.19458	1.76409e-09	NA	NA	NA	NA
LOC_Os12g12470	6.7748	6.84248	7.17314	0.96916	0.31183	1.27717	-3.19308	9.49086e-23	2-alkenal reductase (NADP(+)-dependent)	NA	NA	GO:0047655|allyl-alcohol dehydrogenase activity;GO:0008270|zinc ion binding;
LOC_Os10g30070	0.296899	0.13045	0.278864	0	0.0751611	0	-3.19143	0.00859331	Cation/calcium exchanger 1	GO:0016021|integral component of membrane;GO:0005774|vacuolar membrane;	K13754	GO:0015297|antiporter activity;
LOC_Os01g73980	11.7816	16.9076	12.977	2.45298	1.32927	1.45388	-3.17863	3.39237e-34	Xylem cysteine proteinase 2	GO:0005618|cell wall;GO:0005615|extracellular space;GO:0005764|lysosome;GO:0005886|plasma membrane;	K16290	GO:0004197|cysteine-type endopeptidase activity;
LOC_Os01g21590	0.173191	0.5218	0.0813354	0	0.0292293	0.0544161	-3.17676	0.0261636	NA	NA	NA	NA
LOC_Os06g06250	27.7142	33.0826	26.6406	3.61039	3.49811	3.81931	-3.1758	3.84947e-91	GDSL esterase/lipase At5g45910	GO:0005576|extracellular region;	NA	GO:0016788|hydrolase activity, acting on ester bonds;
LOC_Os02g40410	1.89061	2.84807	2.49974	0.247921	0.309259	0.342706	-3.17093	6.04706e-27	NA	NA	NA	NA
LOC_Os01g44130	4.46729	3.25901	4.90844	0.663178	0.369857	0.556146	-3.17051	2.84396e-23	Aspartic proteinase oryzasin-1	GO:0005773|vacuole;	K08245	GO:0004190|aspartic-type endopeptidase activity;
LOC_Os08g40060	7.70039	5.58783	8.79088	0.574666	1.26789	0.885159	-3.17001	1.58853e-28	NA	NA	NA	NA
LOC_Os03g47010	2.14867	1.96422	1.84566	0.409396	0.167367	0.190414	-3.16942	2.03107e-19	Endo-1,4-beta-xylanase C	NA	NA	GO:0030246|carbohydrate binding;GO:0031176|endo-1,4-beta-xylanase activity;
LOC_Os05g48270	16.0014	17.1356	15.3449	1.96215	2.19547	1.9573	-3.16223	2.50859e-71	Cytochrome b561 and DOMON domain-containing protein At3g61750	GO:0016021|integral component of membrane;	NA	GO:0046872|metal ion binding;
LOC_Os10g05490	3.957	5.51608	6.87854	0.580848	0.657851	0.8072	-3.16185	3.54566e-25	Cytochrome P450 76C2	GO:0016021|integral component of membrane;GO:0016020|membrane;	NA	GO:0020037|heme binding;GO:0005506|iron ion binding;GO:0016709|oxidoreductase activity, acting on paired donors, with incorporation or reduction of molecular oxygen, NAD(P)H as one donor, and incorporation of one atom of oxygen;
LOC_Os04g08280	1.88405	1.44865	2.47007	0.308825	0.238477	0.184988	-3.15985	9.3945e-11	Glucan endo-1,3-beta-glucosidase	GO:0005576|extracellular region;	NA	GO:0042973|glucan endo-1,3-beta-D-glucosidase activity;
LOC_Os01g68900	1.40436	0.983986	0.828244	0.256964	0.0992148	0.0615692	-3.1595	2.92851e-07	NA	NA	NA	NA
LOC_Os06g39390	2.9659	2.52354	1.85716	0.180058	0.389318	0.336511	-3.15384	2.02956e-17	Methanol O-anthraniloyltransferase	NA	NA	GO:0016747|transferase activity, transferring acyl groups other than amino-acyl groups;
LOC_Os07g49310	20.7109	19.3897	16.0323	1.89564	2.13944	3.03965	-3.15369	1.86065e-63	Omega-3 fatty acid desaturase, chloroplastic	GO:0009507|chloroplast;GO:0009941|chloroplast envelope;GO:0031969|chloroplast membrane;	K10257	GO:0042389|omega-3 fatty acid desaturase activity;GO:0016717|oxidoreductase activity, acting on paired donors, with oxidation of a pair of donors resulting in the reduction of molecular oxygen to two molecules of water;
LOC_Os05g42130	1.53674	1.52789	1.90527	0.201516	0.248979	0.173821	-3.14963	1.21496e-13	Scarecrow-like protein 32	GO:0005634|nucleus;	NA	GO:0003700|transcription factor activity, sequence-specific DNA binding;
LOC_Os03g30250	7.77031	13.2104	8.02814	1.14024	1.27392	1.29046	-3.14457	1.79841e-38	COBRA-like protein 5	GO:0031225|anchored component of membrane;GO:0005886|plasma membrane;	NA	NA
LOC_Os06g46680	1.20036	0.828786	0.69526	0.104938	0.141809	0.0942876	-3.14215	2.74351e-10	Cytochrome P450 77A3	NA	NA	GO:0020037|heme binding;GO:0005506|iron ion binding;GO:0004497|monooxygenase activity;GO:0016705|oxidoreductase activity, acting on paired donors, with incorporation or reduction of molecular oxygen;
LOC_Os04g07890	7.99052	9.34994	8.12483	0.929257	1.13823	1.17468	-3.14131	2.3366e-51	NA	NA	NA	NA
LOC_Os04g30800	0.500838	0.53442	0.823226	0.10946	0.042263	0.0786808	-3.13863	0.000425943	ER lumen protein-retaining receptor	GO:0005789|endoplasmic reticulum membrane;GO:0016021|integral component of membrane;	NA	GO:0046923|ER retention sequence binding;
LOC_Os07g11770	0.112585	0.445201	0.185055	0	0.0570024	0.0265303	-3.13382	0.017267	NA	NA	NA	NA
LOC_Os04g34240	0.610253	0.547203	0.327533	0	0.117705	0.0547827	-3.13265	0.000154344	Histone H3.2	GO:0000786|nucleosome;GO:0005634|nucleus;	NA	GO:0003677|DNA binding;
LOC_Os02g54830	0.642724	0.322738	0.402454	0	0.0542359	0.100971	-3.13151	9.60999e-05	Putative RING-H2 finger protein ATL49	GO:0016021|integral component of membrane;	NA	GO:0008270|zinc ion binding;
LOC_Os02g20560	76.468	74.3175	63.608	8.33701	10.2793	9.03871	-3.12779	4.45651e-107	Fasciclin-like arabinogalactan protein 11	GO:0031225|anchored component of membrane;GO:0005886|plasma membrane;	NA	NA
LOC_Os08g37890	0.926983	0.24169	0.435337	0.0935059	0.0722059	0.0336063	-3.1214	0.00324298	EPIDERMAL PATTERNING FACTOR-like protein 1	GO:0005576|extracellular region;	NA	NA
LOC_Os03g06940	2.60979	3.69474	2.99028	0.519613	0.193706	0.502295	-3.11652	2.42254e-23	Beta-galactosidase 5	GO:0048046|apoplast;	NA	GO:0004565|beta-galactosidase activity;GO:0030246|carbohydrate binding;
LOC_Os11g36000	3.70972	3.61794	3.06142	0.393671	0.651419	0.303186	-3.11532	7.52276e-26	Probable leucine-rich repeat receptor-like protein kinase At1g35710	GO:0016021|integral component of membrane;	NA	GO:0005524|ATP binding;GO:0004674|protein serine/threonine kinase activity;
LOC_Os04g02880	53.5323	42.17	47.6457	4.67478	6.15457	7.71207	-3.11485	4.99451e-72	NA	NA	NA	NA
LOC_Os10g01920	7.90907	6.91504	7.60343	0.772768	1.03644	1.08171	-3.11337	1.46634e-40	Benzyl alcohol O-benzoyltransferase	NA	NA	GO:0016747|transferase activity, transferring acyl groups other than amino-acyl groups;
LOC_Os06g27590	2.85012	1.8784	1.80697	0.186871	0.360758	0.268649	-3.1076	5.36391e-08	NA	NA	NA	NA
LOC_Os02g53840	1.78913	3.01604	1.60042	0.391021	0.301949	0.160611	-3.10623	2.16335e-09	Subtilisin-like protease SBT1.7	GO:0048046|apoplast;GO:0005618|cell wall;GO:0005576|extracellular region;GO:0009505|plant-type cell wall;	NA	GO:0004252|serine-type endopeptidase activity;
LOC_Os03g18980	2.24415	3.63889	3.23493	0.490468	0.426086	0.293793	-3.1022	5.09097e-24	Kinesin-4	GO:0005737|cytoplasm;GO:0005871|kinesin complex;GO:0005874|microtubule;	K10406	GO:0005524|ATP binding;GO:0016887|ATPase activity;GO:0008017|microtubule binding;GO:0003777|microtubule motor activity;
LOC_Os04g56060	4.77672	3.70497	3.39162	0.596555	0.460664	0.50921	-3.09899	2.13546e-24	Probable receptor-like serine/threonine-protein kinase At5g57670	NA	NA	GO:0005524|ATP binding;GO:0004674|protein serine/threonine kinase activity;
LOC_Os10g08026	0.819876	0.790453	0.308029	0.0860099	0	0.154561	-3.09846	0.000323162	Lecithin-cholesterol acyltransferase-like 1	NA	NA	GO:0008374|O-acyltransferase activity;
LOC_Os10g40770	2.40097	1.06379	1.59185	0.370406	0.143015	0.133125	-3.09573	0.00284997	NA	NA	NA	NA
LOC_Os12g06060	0.708275	0.955822	0.776126	0.116097	0.119535	0.0834516	-3.09174	1.69197e-07	Cationic amino acid transporter 7, chloroplastic	GO:0031969|chloroplast membrane;GO:0005887|integral component of plasma membrane;	NA	GO:0015297|antiporter activity;GO:0015179|L-amino acid transmembrane transporter activity;
LOC_Os03g04220	1.24412	1.57967	0.801291	0	0.143979	0.301551	-3.08802	4.99048e-07	Glutathione S-transferase F10	GO:0048046|apoplast;GO:0005618|cell wall;GO:0009507|chloroplast;GO:0005737|cytoplasm;GO:0005829|cytosol;GO:0005886|plasma membrane;GO:0005773|vacuole;	K00799	GO:0005507|copper ion binding;GO:0043295|glutathione binding;GO:0004364|glutathione transferase activity;
LOC_Os07g10440	62.8959	54.466	60.6082	5.92649	7.50034	10.0583	-3.0876	4.12437e-77	NA	NA	NA	NA
LOC_Os04g16970	5.18562	5.72256	3.68128	0.632561	0.610585	0.682034	-3.08735	2.34362e-16	E3 ubiquitin-protein ligase RHA2A	GO:0005737|cytoplasm;GO:0005634|nucleus;	K16282	GO:0016874|ligase activity;GO:0004842|ubiquitin-protein transferase activity;GO:0008270|zinc ion binding;
LOC_Os06g02780	31.1073	38.1717	32.1277	4.16176	4.15745	5.22325	-3.07836	1.72948e-88	Protein ASPARTIC PROTEASE IN GUARD CELL 2	NA	NA	GO:0004190|aspartic-type endopeptidase activity;GO:0003677|DNA binding;
LOC_Os10g32980	26.4285	30.5843	26.0823	3.32464	3.19905	4.57935	-3.07796	1.94826e-86	Cellulose synthase A catalytic subunit 7 [UDP-forming]	GO:0016021|integral component of membrane;GO:0005886|plasma membrane;	K10999	GO:0016760|cellulose synthase (UDP-forming) activity;GO:0008270|zinc ion binding;
LOC_Os02g30955	0.996418	0.234536	0.409452	0	0.189185	0	-3.07731	0.0386067	NA	NA	NA	NA
LOC_Os10g11270	1.61735	1.38433	1.7953	0.289209	0.0744431	0.277181	-3.07333	4.40193e-10	Cytosolic sulfotransferase 5	GO:0005737|cytoplasm;	NA	GO:1990135|flavonoid sulfotransferase activity;GO:0008146|sulfotransferase activity;
LOC_Os07g40940	6.74017	5.83144	5.90298	0.955519	0.830091	0.715452	-3.06761	1.83513e-33	PLASMODESMATA CALLOSE-BINDING PROTEIN 3	GO:0031225|anchored component of membrane;GO:0005886|plasma membrane;GO:0009506|plasmodesma;	NA	GO:0001872|(1->3)-beta-D-glucan binding;GO:0030247|polysaccharide binding;
LOC_Os03g03600	21.6297	22.4096	19.8687	2.49693	3.04286	3.05679	-3.06428	2.00044e-82	Fasciclin-like arabinogalactan protein 8	GO:0031225|anchored component of membrane;GO:0046658|anchored component of plasma membrane;GO:0048046|apoplast;GO:0009505|plant-type cell wall;GO:0005886|plasma membrane;	NA	NA
LOC_Os02g43640	1.33085	0.916494	0.46429	0.0498623	0.038504	0.25089	-3.06363	0.000129028	NA	NA	NA	NA
LOC_Os11g33270	1.51009	1.64925	1.84386	0.445548	0.114685	0.142339	-3.06315	3.97314e-09	Probable xyloglucan endotransglucosylase/hydrolase	GO:0048046|apoplast;GO:0005618|cell wall;	NA	GO:0004553|hydrolase activity, hydrolyzing O-glycosyl compounds;GO:0016762|xyloglucan:xyloglucosyl transferase activity;
LOC_Os06g07790	3.0186	1.66396	1.56809	0.265365	0.187841	0.381493	-3.0595	1.63865e-15	Retrovirus-related Pol polyprotein from type-2 retrotransposable element R2DM	NA	NA	GO:0004190|aspartic-type endopeptidase activity;GO:0004519|endonuclease activity;GO:0046872|metal ion binding;GO:0003964|RNA-directed DNA polymerase activity;
LOC_Os08g42080	0.637828	0.749456	0.383413	0	0.025835	0.192387	-3.05706	6.85808e-05	NA	NA	NA	NA
LOC_Os01g54620	33.8415	49.0789	36.8592	6.2246	4.83431	5.23286	-3.04757	2.10737e-62	Cellulose synthase A catalytic subunit 4 [UDP-forming]	GO:0005618|cell wall;GO:0016021|integral component of membrane;GO:0005886|plasma membrane;	K10999	GO:0016760|cellulose synthase (UDP-forming) activity;GO:0008270|zinc ion binding;
LOC_Os03g30830	4.46772	4.42622	2.94877	0.738926	0.366817	0.531145	-3.04554	1.36345e-16	PLASMODESMATA CALLOSE-BINDING PROTEIN 3	GO:0031225|anchored component of membrane;GO:0005886|plasma membrane;GO:0009506|plasmodesma;	NA	GO:0001872|(1->3)-beta-D-glucan binding;GO:0030247|polysaccharide binding;
LOC_Os03g02040	25.251	31.6115	24.6576	2.91159	4.05585	4.14471	-3.04396	1.47729e-61	Remorin	GO:0005886|plasma membrane;	NA	GO:0048032|galacturonate binding;
LOC_Os02g43030	0.488717	0.147243	0.275418	0.0640867	0.0494882	0	-3.04031	0.0465105	Vacuolar iron transporter homolog 1	GO:0016021|integral component of membrane;GO:0005774|vacuolar membrane;	NA	NA
LOC_Os08g35710	7.85563	8.75469	7.79254	1.57673	0.730536	1.09558	-3.03629	1.38139e-27	NA	NA	NA	NA
LOC_Os03g01800	5.98017	10.5985	8.22712	1.15323	1.31799	0.96158	-3.03248	2.1711e-25	Probable xyloglucan endotransglucosylase/hydrolase protein 32	GO:0048046|apoplast;GO:0005618|cell wall;	NA	GO:0004553|hydrolase activity, hydrolyzing O-glycosyl compounds;GO:0016762|xyloglucan:xyloglucosyl transferase activity;
LOC_Os03g59210	39.9104	30.061	50.5147	2.23383	4.18924	9.86355	-3.03037	1.84323e-15	NA	NA	NA	NA
LOC_Os03g57460	8.46907	9.29117	8.08431	1.08643	0.885555	1.58356	-3.02957	1.45475e-43	Fasciclin-like arabinogalactan protein 16	GO:0005576|extracellular region;	NA	NA
LOC_Os01g07560	0.306462	0.523809	0.33213	0	0.119357	0.0333309	-3.02516	2.3884e-06	Probable LRR receptor-like serine/threonine-protein kinase At4g26540	GO:0016021|integral component of membrane;GO:0005886|plasma membrane;	NA	GO:0005524|ATP binding;GO:0004674|protein serine/threonine kinase activity;
LOC_Os12g29500	0.735727	0.720407	0.414621	0.0964778	0.0745008	0.0693489	-3.02369	0.00548805	E3 ubiquitin protein ligase DRIP1	GO:0005634|nucleus;	K16277	GO:0016874|ligase activity;GO:0004842|ubiquitin-protein transferase activity;GO:0008270|zinc ion binding;
LOC_Os07g01180	0.614794	0.405187	0.577449	0.100774	0.116728	0	-3.02015	0.00122912	Probable transcriptional regulator RABBIT EARS	GO:0005634|nucleus;	NA	GO:0046872|metal ion binding;GO:0003700|transcription factor activity, sequence-specific DNA binding;
LOC_Os04g32820	4.74544	3.72973	4.26339	0.473475	0.887936	0.388957	-3.01884	2.64306e-16	NA	NA	NA	NA
LOC_Os01g14530	0.365838	0.590473	0.392703	0.137066	0.0529218	0	-3.01811	0.0170838	NA	NA	NA	NA
LOC_Os03g02660	2.82499	1.59586	1.86247	0.28496	0.220048	0.358455	-3.01416	9.38963e-14	NA	NA	NA	NA
LOC_Os02g50000	0.601641	1.13291	0.635731	0.147927	0.0761538	0.106331	-3.01034	4.90586e-05	GDSL esterase/lipase At5g37690	GO:0005576|extracellular region;	NA	GO:0016788|hydrolase activity, acting on ester bonds;
LOC_Os11g27264	6.37047	7.37426	6.80229	0.850031	1.26753	0.758493	-3.00992	3.80693e-39	Serine carboxypeptidase-like 2	GO:0005576|extracellular region;	K16296	GO:0004185|serine-type carboxypeptidase activity;
LOC_Os03g05500	0.345123	0.216626	0.432211	0	0	0.108436	-3.00929	0.0485676	LOB domain-containing protein 29	GO:0005634|nucleus;	NA	NA
LOC_Os10g38540	8.96932	5.50583	7.23689	0.466323	0.800217	1.71322	-3.00876	7.96279e-18	Probable glutathione S-transferase GSTU6	NA	K00799	GO:0004364|glutathione transferase activity;
LOC_Os07g09490	0.160681	0.242054	0.251534	0	0.027118	0.0504854	-3.00381	0.00783548	Probable mitochondrial chaperone BCS1-B	GO:0016021|integral component of membrane;GO:0005743|mitochondrial inner membrane;GO:0005739|mitochondrion;	K08900	GO:0005524|ATP binding;GO:0008320|protein transmembrane transporter activity;
LOC_Os06g47250	1.08087	1.28381	1.4252	0.136286	0.210482	0.176334	-3.00327	4.64558e-14	NA	NA	NA	NA
LOC_Os04g59380	1.78268	1.96683	1.76872	0.230475	0.254249	0.284	-3.00034	3.55552e-17	NA	NA	NA	NA
LOC_Os09g13650	17.9873	24.0859	22.5721	3.29199	3.03571	2.82578	-2.99817	2.00651e-65	NA	NA	NA	NA
LOC_Os02g28470	0.540022	0.686393	0.126805	0.088518	0	0.095441	-2.99732	0.00731662	BAHD acyltransferase At3g29680	NA	NA	GO:0016747|transferase activity, transferring acyl groups other than amino-acyl groups;
LOC_Os01g60340	0.850111	1.09768	0.826988	0.0796266	0.184465	0.114472	-2.9956	4.23204e-08	Synaptotagmin-2	GO:0005783|endoplasmic reticulum;GO:0005794|Golgi apparatus;GO:0000139|Golgi membrane;GO:0016021|integral component of membrane;	NA	GO:0046872|metal ion binding;GO:0005543|phospholipid binding;
LOC_Os10g31240	3.47292	2.13661	2.78885	0.417172	0.107381	0.64971	-2.99478	3.89059e-12	NA	NA	NA	NA
LOC_Os07g45060	23.3055	20.2623	18.6793	2.91058	2.20262	3.68217	-2.99348	5.62021e-48	Uncharacterized GPI-anchored protein At3g06035	GO:0031225|anchored component of membrane;GO:0005886|plasma membrane;	NA	NA
LOC_Os02g14890	7.01031	6.13774	6.35936	0.942851	1.03144	0.790682	-2.99073	1.94667e-22	NA	NA	NA	NA
LOC_Os11g42550	165.044	98.6343	118.263	11.4729	16.9004	26.2195	-2.99001	3.34941e-34	Dirigent protein 21	GO:0048046|apoplast;GO:0005618|cell wall;	NA	NA
LOC_Os06g32910	2.6156	2.25155	2.92466	0.489986	0	0.587008	-2.98969	4.87066e-05	Cell number regulator 4	GO:0016021|integral component of membrane;	NA	NA
LOC_Os12g31710	0.483243	0.363985	0.317722	0	0	0.13665	-2.98595	0.016584	NA	NA	NA	NA
LOC_Os01g15540	1.81291	2.10078	1.47824	0.261243	0.282428	0.22534	-2.98441	1.27987e-17	Kinesin-like calmodulin-binding protein	GO:0005871|kinesin complex;	NA	GO:0043531|ADP binding;GO:0005524|ATP binding;GO:0016887|ATPase activity;GO:0005509|calcium ion binding;GO:0005516|calmodulin binding;GO:0008017|microtubule binding;GO:0003777|microtubule motor activity;GO:0016491|oxidoreductase activity;
LOC_Os02g41780	3.14474	2.8808	2.31507	0.482965	0.17213	0.53409	-2.98387	5.61977e-16	Uncharacterized membrane protein At1g06890	GO:0005768|endosome;GO:0005794|Golgi apparatus;GO:0000139|Golgi membrane;GO:0016021|integral component of membrane;GO:0005802|trans-Golgi network;	K15285	NA
LOC_Os02g52870	0.607957	0.330721	0.0951711	0	0	0.127345	-2.98226	0.043651	E3 ubiquitin-protein ligase RING1-like	NA	K11982	GO:0016874|ligase activity;GO:0008270|zinc ion binding;
LOC_Os12g41600	3.11466	2.76651	2.51148	0.462376	0.238034	0.498539	-2.97946	3.20328e-18	NA	NA	NA	NA
LOC_Os02g35230	0.160862	0.227182	0.113318	0.0527357	0	0.0189534	-2.97332	0.0252676	NA	NA	NA	NA
LOC_Os04g52880	1.7804	1.85679	2.57269	0.269386	0.208022	0.387273	-2.97221	8.99349e-08	NA	NA	NA	NA
LOC_Os07g06680	23.1587	24.9067	16.7172	2.95165	2.30279	4.06836	-2.96955	3.48872e-44	Fasciclin-like arabinogalactan protein 16	GO:0005576|extracellular region;	NA	NA
LOC_Os11g03270	0.633878	1.38893	0.838935	0.188914	0.175057	0.054317	-2.96887	1.94518e-06	Probable apyrase 3	GO:0005576|extracellular region;	K14641	GO:0005524|ATP binding;GO:0016787|hydrolase activity;
LOC_Os01g25560	3.72072	5.65093	4.92696	1.27976	0.617648	0.229974	-2.96615	3.23065e-10	Protein RALF-like 33	GO:0048046|apoplast;GO:0005622|intracellular;GO:0009505|plant-type cell wall;GO:0009506|plasmodesma;	NA	GO:0005179|hormone activity;GO:0004871|signal transducer activity;
LOC_Os01g65690	73.3228	64.511	62.2305	9.9072	8.46128	10.5672	-2.96186	3.47612e-92	4,5-DOPA dioxygenase extradiol	GO:0005737|cytoplasm;	NA	GO:0046566|DOPA dioxygenase activity;GO:0008198|ferrous iron binding;GO:0050297|stizolobate synthase activity;GO:0008270|zinc ion binding;
LOC_Os02g51680	2.6345	3.36585	3.03827	0.612224	0.472763	0.251469	-2.96128	6.50308e-16	Probable trehalose-phosphate phosphatase 4	NA	K01087	GO:0004805|trehalose-phosphatase activity;
LOC_Os04g53580	3.9025	4.74226	4.00755	0.272931	0.421518	1.07901	-2.95651	5.09026e-14	CRIB domain-containing protein RIC7	GO:0005737|cytoplasm;GO:0005634|nucleus;GO:0005886|plasma membrane;	NA	NA
LOC_Os06g41910	3.43371	3.40501	2.85389	0.583085	0.250146	0.582119	-2.95601	1.606e-20	NA	NA	NA	NA
LOC_Os04g38010	0.982283	0.739868	0.763543	0	0.137196	0.191563	-2.95273	1.81151e-06	Sugar transport protein 5	GO:0016021|integral component of membrane;	NA	GO:0022891|substrate-specific transmembrane transporter activity;GO:0015293|symporter activity;
LOC_Os11g18730	35.1788	31.1267	28.6879	4.50276	4.67665	4.66073	-2.9517	1.43811e-99	Probable beta-D-xylosidase 7	GO:0048046|apoplast;GO:0005618|cell wall;GO:0009507|chloroplast;GO:0009505|plant-type cell wall;GO:0009506|plasmodesma;GO:0005578|proteinaceous extracellular matrix;	NA	GO:0004553|hydrolase activity, hydrolyzing O-glycosyl compounds;
LOC_Os03g04240	0.742926	0.839373	1.13392	0	0.0940372	0.262603	-2.9505	4.42802e-05	Glutathione S-transferase F11	GO:0005737|cytoplasm;GO:0005829|cytosol;	K00799	GO:0004364|glutathione transferase activity;
LOC_Os01g72560	0.887753	1.30694	1.02333	0	0.245168	0.190179	-2.95018	1.0123e-06	NA	NA	NA	NA
LOC_Os07g34320	1.15501	1.26767	1.79775	0.259645	0.267333	0.0933172	-2.94996	1.26782e-08	WAT1-related protein At5g64700	GO:0016021|integral component of membrane;	NA	GO:0022857|transmembrane transporter activity;
LOC_Os03g11140	0.13375	0.141039	0.0502501	0.0175389	0.0270874	0	-2.94972	0.0175132	Rho GTPase-activating protein 7	GO:0009535|chloroplast thylakoid membrane;	NA	GO:0005096|GTPase activator activity;
LOC_Os06g18670	74.5524	61.132	58.1048	9.6029	9.10197	9.54407	-2.94954	2.23567e-93	Anthocyanidin 5,3-O-glucosyltransferase	NA	NA	GO:0016758|transferase activity, transferring hexosyl groups;
LOC_Os05g13900	9.54077	13.1513	10.0155	2.49403	1.10503	1.20495	-2.94932	1.26308e-22	NA	NA	NA	NA
LOC_Os02g32650	0.933604	1.50931	1.13354	0.02986	0.391987	0.0858542	-2.9472	2.14491e-07	NA	NA	NA	NA
LOC_Os01g52240	887.357	829.231	858.756	121.336	128.793	126.573	-2.94494	1.63573e-116	Chlorophyll a-b binding protein 1, chloroplastic	GO:0009535|chloroplast thylakoid membrane;GO:0016021|integral component of membrane;GO:0009522|photosystem I;GO:0009523|photosystem II;	K08912	GO:0016168|chlorophyll binding;GO:0046872|metal ion binding;
LOC_Os04g24430	1.95224	2.07371	1.58289	0.043761	0.439303	0.314557	-2.94425	1.33815e-14	Sucrose synthase 5	GO:0005737|cytoplasm;GO:0016020|membrane;	K00695	GO:0016157|sucrose synthase activity;
LOC_Os01g69290	0.81141	1.02518	0.909629	0.20594	0.106019	0.0986873	-2.94363	3.27335e-08	NA	NA	NA	NA
LOC_Os09g35940	25.1165	19.2081	20.1025	3.46313	3.09211	2.90421	-2.94285	2.18738e-63	Cytochrome P450 78A9	GO:0016021|integral component of membrane;	NA	GO:0020037|heme binding;GO:0005506|iron ion binding;GO:0004497|monooxygenase activity;GO:0016705|oxidoreductase activity, acting on paired donors, with incorporation or reduction of molecular oxygen;
LOC_Os10g40700	8.15857	10.599	7.10056	2.01211	1.02321	0.811349	-2.93898	5.7425e-19	Expansin-B6	GO:0005618|cell wall;GO:0005576|extracellular region;GO:0016020|membrane;	NA	NA
LOC_Os08g38170	25.3548	27.3674	29.7641	3.43789	3.9376	4.75993	-2.93744	9.75741e-92	Probable GMP synthase [glutamine-hydrolyzing]	NA	K03790	GO:0004066|asparagine synthase (glutamine-hydrolyzing) activity;GO:0005524|ATP binding;GO:0008725|DNA-3-methyladenine glycosylase activity;GO:0003922|GMP synthase (glutamine-hydrolyzing) activity;GO:0008080|N-acetyltransferase activity;GO:0016462|pyrophosphatase activity;
LOC_Os02g33550	45.9126	42.421	31.9404	5.61626	5.94157	6.17662	-2.93427	2.58602e-64	NA	NA	NA	NA
LOC_Os06g10230	1.82169	2.76371	1.86879	0.423551	0.261655	0.280096	-2.93321	2.27358e-20	LRR receptor-like serine/threonine-protein kinase ERECTA	GO:0016021|integral component of membrane;GO:0005739|mitochondrion;GO:0005886|plasma membrane;GO:0009506|plasmodesma;	NA	GO:0005524|ATP binding;GO:0001653|peptide receptor activity;GO:0004674|protein serine/threonine kinase activity;GO:0019199|transmembrane receptor protein kinase activity;GO:0004675|transmembrane receptor protein serine/threonine kinase activity;GO:0031625|ubiquitin protein ligase binding;
LOC_Os05g03440	0.830591	0.500489	0.208036	0	0	0.208775	-2.92532	0.00768239	NA	NA	NA	NA
LOC_Os04g07830	4.23631	4.74235	6.31525	0.407719	0.86582	0.952482	-2.92225	5.87409e-20	NA	NA	NA	NA
LOC_Os01g59819	8.04862	8.97142	9.1579	1.13335	1.61362	1.14562	-2.92072	2.51494e-42	Beta-glucosidase 2	NA	NA	GO:0008422|beta-glucosidase activity;
LOC_Os08g29040	2.89104	2.64419	1.74563	0.162476	0.418216	0.467154	-2.91571	1.00199e-11	Wall-associated receptor kinase 3	GO:0016021|integral component of membrane;GO:0009506|plasmodesma;	NA	GO:0005524|ATP binding;GO:0005509|calcium ion binding;GO:0001653|peptide receptor activity;GO:0030247|polysaccharide binding;GO:0004675|transmembrane receptor protein serine/threonine kinase activity;GO:0031625|ubiquitin protein ligase binding;
LOC_Os05g39990	19.2685	17.0683	16.2915	2.79729	2.23091	2.86773	-2.91201	3.55301e-56	Expansin-A4	GO:0005618|cell wall;GO:0005576|extracellular region;GO:0016020|membrane;	NA	NA
LOC_Os10g21450	0.337582	0.254271	0.588855	0.12648	0.0488344	0	-2.91112	0.0396786	NA	NA	NA	NA
LOC_Os03g20210	0.440851	0.664109	0.295765	0.0825855	0.0637731	0.059363	-2.90773	0.000566834	Aspartic proteinase nepenthesin-1	GO:0005576|extracellular region;	NA	GO:0004190|aspartic-type endopeptidase activity;
LOC_Os11g26190	23.6651	18.5734	21.4108	3.90962	1.76111	3.92266	-2.90423	3.39714e-28	NA	NA	NA	NA
LOC_Os01g04230	0.51754	0.539748	0.373925	0.0522048	0.0806259	0.0750504	-2.90032	1.86421e-06	Probable leucine-rich repeat receptor-like protein kinase At1g68400	GO:0016021|integral component of membrane;GO:0005886|plasma membrane;	NA	GO:0005524|ATP binding;GO:0004674|protein serine/threonine kinase activity;
LOC_Os03g04190	3.12684	2.35518	1.78518	0.763782	0.15521	0.202268	-2.90011	3.19161e-08	Cytochrome P450 78A6	GO:0016021|integral component of membrane;GO:0016020|membrane;	NA	GO:0020037|heme binding;GO:0005506|iron ion binding;GO:0016709|oxidoreductase activity, acting on paired donors, with incorporation or reduction of molecular oxygen, NAD(P)H as one donor, and incorporation of one atom of oxygen;
LOC_Os08g05520	1.26797	2.27587	2.45791	0.35377	0.382457	0.178005	-2.8998	3.49088e-11	Transcription factor MYB86	GO:0005634|nucleus;	K09422	GO:0003677|DNA binding;
LOC_Os01g27890	0.414675	0.312339	0.803315	0.0679718	0.131221	0.0244293	-2.89948	0.00037998	Premnaspirodiene oxygenase	GO:0016021|integral component of membrane;	NA	GO:0020037|heme binding;GO:0005506|iron ion binding;GO:0004497|monooxygenase activity;GO:0016705|oxidoreductase activity, acting on paired donors, with incorporation or reduction of molecular oxygen;
LOC_Os02g21550	0.467708	1.13815	0.878595	0	0.145726	0.203472	-2.89675	5.26284e-05	Protein SRG1	NA	NA	GO:0046872|metal ion binding;GO:0016682|oxidoreductase activity, acting on diphenols and related substances as donors, oxygen as acceptor;GO:0016706|oxidoreductase activity, acting on paired donors, with incorporation or reduction of molecular oxygen, 2-oxoglutarate as one donor, and incorporation of one atom each of oxygen into both donors;
LOC_Os03g60340	26.054	21.0304	20.5193	2.92323	2.31377	4.99043	-2.89544	8.21466e-38	Protein trichome birefringence-like 33	GO:0016021|integral component of membrane;	NA	NA
LOC_Os03g14030	14.834	11.9818	11.7984	1.71292	1.84819	2.31071	-2.88529	2.58602e-64	Glucan endo-1,3-beta-glucosidase	GO:0005576|extracellular region;	NA	GO:0042973|glucan endo-1,3-beta-D-glucosidase activity;
LOC_Os02g07730	0.738083	0.686742	0.489352	0.113867	0.0879287	0.0818482	-2.88455	0.000261252	Haloacid dehalogenase-like hydrolase domain-containing protein 3	GO:0005739|mitochondrion;	NA	GO:0016787|hydrolase activity;
LOC_Os01g52710	3.15855	2.47939	2.93094	0.499023	0.308279	0.502182	-2.88417	9.46632e-24	Probable galacturonosyltransferase 15	GO:0000139|Golgi membrane;GO:0016021|integral component of membrane;	K13648	GO:0047262|polygalacturonate 4-alpha-galacturonosyltransferase activity;
LOC_Os03g22010	31.1947	30.1676	28.8363	4.76844	4.55018	4.50483	-2.88148	7.66051e-93	Peroxidase 70	GO:0005576|extracellular region;	K00430	GO:0020037|heme binding;GO:0046872|metal ion binding;GO:0004601|peroxidase activity;
LOC_Os08g17160	0.233536	0.527706	0.307089	0.0612482	0.0945926	0	-2.87808	0.0225502	Early nodulin-like protein 1	GO:0031225|anchored component of membrane;GO:0046658|anchored component of plasma membrane;GO:0005886|plasma membrane;GO:0009506|plasmodesma;	NA	GO:0009055|electron carrier activity;
LOC_Os12g02000	0.36766	0.237365	0.246662	0.137749	0	0	-2.87702	0.0192492	NA	NA	NA	NA
LOC_Os11g24670	0.460316	0.504314	0.550269	0.0548749	0	0.157778	-2.87651	0.00203552	Ankyrin repeat-containing protein At2g01680	GO:0016021|integral component of membrane;GO:0005886|plasma membrane;	NA	NA
LOC_Os07g27810	29.7708	25.234	26.2466	3.56754	4.28975	4.57924	-2.87564	5.67062e-72	NA	NA	NA	NA
LOC_Os05g04820	6.89552	9.36225	7.16973	1.2846	1.32693	1.00733	-2.87351	1.50261e-47	Transcription factor MYB86	GO:0005634|nucleus;	K09422	GO:0003677|DNA binding;
LOC_Os12g28770	0.983347	1.86362	1.16197	0.249578	0.192726	0.179399	-2.87243	2.96709e-08	NA	NA	NA	NA
LOC_Os04g31460	1.51515	2.14551	2.73237	0.39737	0.0613704	0.514138	-2.87212	1.55296e-06	NA	NA	NA	NA
LOC_Os03g59280	1.10662	1.02964	0.244564	0.085361	0.263665	0	-2.86629	0.0147899	Mavicyanin	NA	NA	GO:0009055|electron carrier activity;GO:0046872|metal ion binding;
LOC_Os07g46940	0.78632	1.12531	0.0738555	0.103112	0.159248	0.0370589	-2.8633	0.0143062	Secoisolariciresinol dehydrogenase (Fragment)	NA	NA	GO:0016491|oxidoreductase activity;
LOC_Os02g18990	1.08398	1.42126	1.13126	0.210586	0.040654	0.302741	-2.86251	1.36667e-06	GDSL esterase/lipase At5g41890	NA	NA	GO:0016788|hydrolase activity, acting on ester bonds;
LOC_Os01g19220	1.61547	1.66041	1.15381	0.264801	0.170401	0.253787	-2.86192	1.19736e-15	Beta-D-xylosidase 4	GO:0048046|apoplast;GO:0005618|cell wall;GO:0005578|proteinaceous extracellular matrix;	K15920	GO:0009044|xylan 1,4-beta-xylosidase activity;
LOC_Os05g13940	285.701	464.964	318.055	55.1538	54.3505	56.8307	-2.8562	1.05888e-53	NA	NA	NA	NA
LOC_Os11g07680	1.63186	1.37663	1.65535	0.342383	0.264391	0.123054	-2.8557	5.03499e-06	Dirigent protein 3	GO:0048046|apoplast;	NA	NA
LOC_Os10g31910	1.06221	0.740068	0.748268	0.0696454	0.080671	0.225277	-2.855	3.60133e-07	Probable pectate lyase 12	GO:0031225|anchored component of membrane;	K01728	GO:0046872|metal ion binding;GO:0030570|pectate lyase activity;
LOC_Os09g25490	20.2753	25.1208	18.9231	4.35833	3.05367	2.57639	-2.85229	2.74563e-41	Cellulose synthase A catalytic subunit 9 [UDP-forming]	GO:0009507|chloroplast;GO:0016021|integral component of membrane;GO:0005886|plasma membrane;	K10999	GO:0016760|cellulose synthase (UDP-forming) activity;GO:0008270|zinc ion binding;
LOC_Os07g29310	1.37265	1.25545	0.736724	0.449997	0.0992831	0	-2.85139	0.00111696	NA	NA	NA	NA
LOC_Os11g19730	4.35731	5.25393	4.07543	0.672218	0.797176	0.673021	-2.85012	1.88976e-33	NA	NA	NA	NA
LOC_Os04g35860	0.235798	0.148005	0.184562	0	0.0397955	0.0370435	-2.84892	0.00544148	NA	NA	NA	NA
LOC_Os10g28630	0.993364	0.833725	0.746418	0.148871	0.114959	0.133762	-2.84829	1.54199e-07	Homocysteine S-methyltransferase 2	NA	K00547	GO:0046872|metal ion binding;GO:0008898|S-adenosylmethionine-homocysteine S-methyltransferase activity;
LOC_Os10g27110	0.812924	0.574036	0.811264	0.133251	0.102897	0.0957817	-2.84775	0.000313923	NA	NA	NA	NA
LOC_Os04g31520	8.24138	6.40776	7.42863	1.30731	1.48063	0.689118	-2.84736	6.56255e-18	NA	NA	NA	NA
LOC_Os07g42924	0.845624	0.412134	0.630733	0.0652287	0.05037	0.164104	-2.84449	1.82377e-05	Alcohol dehydrogenase-like 7	GO:0005737|cytoplasm;	K00121	GO:0004022|alcohol dehydrogenase (NAD) activity;GO:0008270|zinc ion binding;
LOC_Os07g48800	7.9462	8.22263	9.48633	1.1686	1.65441	1.19	-2.84077	3.32255e-21	NA	NA	NA	NA
LOC_Os04g32830	1.91348	2.83448	3.11523	0.50184	0.129175	0.60121	-2.83874	9.95925e-08	NA	NA	NA	NA
LOC_Os11g30810	3.66779	3.3892	2.94778	0.59501	0.191446	0.784112	-2.83729	2.58065e-13	Cytosolic sulfotransferase 5	GO:0005737|cytoplasm;	NA	GO:1990135|flavonoid sulfotransferase activity;GO:0008146|sulfotransferase activity;
LOC_Os06g39080	1.39759	0.502416	1.01435	0.20826	0.096492	0.149699	-2.83593	1.64501e-05	Scopoletin glucosyltransferase	NA	NA	GO:0042802|identical protein binding;GO:0050275|scopoletin glucosyltransferase activity;
LOC_Os05g49320	11.4655	7.10068	15.0766	1.75408	1.61252	1.92129	-2.83467	1.57174e-17	50S ribosomal protein L12, chloroplastic	GO:0009507|chloroplast;GO:0005840|ribosome;	NA	GO:0003735|structural constituent of ribosome;
LOC_Os03g07120	0.526963	0.647599	0.677304	0	0.0842543	0.182998	-2.83316	1.37541e-05	NA	NA	NA	NA
LOC_Os06g01966	20.1212	22.5969	21.6827	3.32517	3.30135	3.60075	-2.82968	1.6501e-69	WAT1-related protein At3g30340	GO:0016021|integral component of membrane;	NA	GO:0022857|transmembrane transporter activity;
LOC_Os02g50740	1.29086	1.20379	1.21245	0.12091	0.186735	0.260732	-2.82212	7.37489e-10	Vegetative incompatibility protein HET-E-1	NA	NA	GO:0005525|GTP binding;
LOC_Os04g47640	0.325668	0.210255	0.480676	0	0.0942216	0.043853	-2.82175	0.0271776	Protein RKD5	GO:0005634|nucleus;	NA	GO:0003677|DNA binding;GO:0003700|transcription factor activity, sequence-specific DNA binding;
LOC_Os12g41690	0.824359	1.18784	2.05353	0.141	0.217763	0.270272	-2.82068	9.33054e-07	CASP-like protein 1B1	GO:0016021|integral component of membrane;GO:0005886|plasma membrane;	NA	GO:0051536|iron-sulfur cluster binding;GO:0003954|NADH dehydrogenase activity;
LOC_Os03g50970	3.72496	3.2733	2.82446	0.457934	0.667949	0.438888	-2.81742	1.24794e-24	65-kDa microtubule-associated protein 6	GO:0005874|microtubule;GO:0005739|mitochondrion;GO:0005634|nucleus;GO:0009524|phragmoplast;GO:0009536|plastid;GO:0009574|preprophase band;	K16732	GO:0008017|microtubule binding;
LOC_Os01g22640	10.2251	9.59464	8.84031	1.06621	1.57183	1.90439	-2.81702	1.94862e-44	GDSL esterase/lipase At1g09390	GO:0009570|chloroplast stroma;GO:0005576|extracellular region;	NA	GO:0016788|hydrolase activity, acting on ester bonds;
LOC_Os06g13600	7.35044	7.41145	6.68301	1.05384	0.813785	1.55197	-2.81685	8.52097e-37	NA	NA	NA	NA
LOC_Os06g34120	31.8966	33.5263	27.674	4.01726	5.83935	5.03921	-2.81561	8.35238e-73	GDSL esterase/lipase At5g45910	GO:0005576|extracellular region;	NA	GO:0016788|hydrolase activity, acting on ester bonds;
LOC_Os08g03180	0.355316	0.706242	0.556221	0.0258853	0.0299832	0.195368	-2.81504	3.15549e-06	Retrovirus-related Pol polyprotein from transposon TNT 1-94	NA	NA	GO:0004190|aspartic-type endopeptidase activity;GO:0004519|endonuclease activity;GO:0003676|nucleic acid binding;GO:0003964|RNA-directed DNA polymerase activity;GO:0008270|zinc ion binding;
LOC_Os10g40660	0.168278	0.232374	0.210741	0.0367779	0.0568003	0	-2.8002	0.0189288	Zinc finger protein ZAT9	GO:0005634|nucleus;	NA	GO:0046872|metal ion binding;GO:0003700|transcription factor activity, sequence-specific DNA binding;GO:0044212|transcription regulatory region DNA binding;
LOC_Os02g53200	5.3751	4.09817	4.30675	0.776773	0.755341	0.703107	-2.7973	5.03224e-29	Glucan endo-1,3-beta-glucosidase 13	GO:0031225|anchored component of membrane;GO:0046658|anchored component of plasma membrane;GO:0005576|extracellular region;GO:0009505|plant-type cell wall;GO:0005886|plasma membrane;	NA	GO:0042973|glucan endo-1,3-beta-D-glucosidase activity;
LOC_Os08g35720	4.24079	5.52599	4.04293	0.806352	0.687085	0.759491	-2.79616	1.0493e-27	Putative nuclease HARBI1	GO:0005813|centrosome;GO:0005737|cytoplasm;GO:0005634|nucleus;	NA	GO:0046872|metal ion binding;GO:0004518|nuclease activity;
LOC_Os08g02150	0.246425	0.212126	0.330651	0.0923266	0.0356476	0	-2.79511	0.0449377	NA	NA	NA	NA
LOC_Os02g35730	1.53294	0.753019	0.939013	0.174798	0.202471	0.125646	-2.79418	0.000507209	NA	NA	NA	NA
LOC_Os04g33450	51.6479	48.5666	53.2909	7.37902	8.52905	9.0879	-2.79033	6.35311e-97	NA	NA	NA	NA
LOC_Os01g11010	1.97727	1.17759	1.36048	0.180896	0.232815	0.303401	-2.79008	4.94359e-12	Peptide-N4-(N-acetyl-beta-glucosaminyl)asparagine amidase A	NA	NA	GO:0000224|peptide-N4-(N-acetyl-beta-glucosaminyl)asparagine amidase activity;
LOC_Os04g47420	8.35069	5.88665	7.59204	1.33371	1.30093	0.933453	-2.78969	2.18415e-29	Lysine histidine transporter-like 8	GO:0016021|integral component of membrane;GO:0005886|plasma membrane;	NA	NA
LOC_Os06g18790	5.17507	4.00825	2.15522	0.384124	0.741559	0.690278	-2.78657	1.74511e-10	Anthocyanidin 5,3-O-glucosyltransferase	NA	NA	GO:0016758|transferase activity, transferring hexosyl groups;
LOC_Os02g10000	0.583891	0.199906	0.747849	0.139213	0.0537506	0.0500336	-2.77613	0.0326074	NA	NA	NA	NA
LOC_Os05g50340	34.0698	20.1629	33.1431	4.78678	5.28055	4.26	-2.77558	1.10998e-19	Protein RADIALIS-like 6	GO:0005634|nucleus;	NA	GO:0003677|DNA binding;
LOC_Os04g09770	0.664628	0.700849	0.457787	0.116206	0.17947	0	-2.77441	0.00319507	Probable receptor-like protein kinase At5g39020	GO:0016021|integral component of membrane;	NA	GO:0005524|ATP binding;GO:0004674|protein serine/threonine kinase activity;
LOC_Os01g64410	1.2521	0.89594	0.294009	0	0.126789	0.236042	-2.77017	0.00586651	Transcription repressor OFP13	GO:0005634|nucleus;	NA	NA
LOC_Os09g20880	3.74177	4.02858	2.83225	0.432942	0.534913	0.76763	-2.76801	4.41243e-22	Serine/threonine-protein kinase CDL1	GO:0005886|plasma membrane;GO:0009506|plasmodesma;	NA	GO:0005524|ATP binding;GO:0001653|peptide receptor activity;GO:0004675|transmembrane receptor protein serine/threonine kinase activity;GO:0031625|ubiquitin protein ligase binding;
LOC_Os03g03350	3.96315	3.76382	2.88082	0.451911	0.767732	0.519739	-2.76684	2.02501e-17	Probable polygalacturonase	GO:0016021|integral component of membrane;	NA	GO:0004650|polygalacturonase activity;
LOC_Os05g19670	0.897483	1.14074	0.68491	0.294223	0.170401	0	-2.76583	0.00180358	Germin-like protein 5-1	GO:0048046|apoplast;	NA	GO:0030145|manganese ion binding;GO:0045735|nutrient reservoir activity;
LOC_Os11g42500	318.314	253.768	301.006	39.7433	43.5546	62.1055	-2.76444	3.52319e-64	Dirigent protein 1	GO:0048046|apoplast;	NA	NA
LOC_Os01g06580	11.8034	8.43687	6.18424	0.789697	2.19532	1.36234	-2.76431	1.02331e-16	Fasciclin-like arabinogalactan protein 11	GO:0031225|anchored component of membrane;GO:0005886|plasma membrane;	NA	NA
LOC_Os02g14160	2.18657	3.56097	2.63656	0.929935	0.209447	0.278518	-2.76414	2.08848e-08	Peroxidase 52	GO:0048046|apoplast;GO:0005618|cell wall;GO:0005829|cytosol;GO:0005794|Golgi apparatus;	K00430	GO:0020037|heme binding;GO:0046872|metal ion binding;GO:0004601|peroxidase activity;
LOC_Os11g27250	0.194088	0.341108	0.546893	0.0424187	0.032756	0.0914725	-2.76244	0.00710622	NA	NA	NA	NA
LOC_Os06g49300	0.180093	0.248688	0.535651	0	0	0.141461	-2.76116	0.0191804	NA	NA	NA	NA
LOC_Os02g52840	1.43801	0.995308	1.38717	0.20386	0.236133	0.18317	-2.76023	1.77172e-07	Flavonol synthase/flavanone 3-hydroxylase	GO:0005737|cytoplasm;	NA	GO:0045431|flavonol synthase activity;GO:0031418|L-ascorbic acid binding;GO:0046872|metal ion binding;GO:0045486|naringenin 3-dioxygenase activity;
LOC_Os06g02010	3.03181	2.58146	1.1143	0.172856	0	0.869751	-2.75906	0.00566702	NA	NA	NA	NA
LOC_Os04g30750	0.450339	0.1272	0.528728	0	0.114005	0.0530605	-2.75408	0.0133766	NA	NA	NA	NA
LOC_Os04g52530	11.272	9.24072	8.83247	1.95994	1.51348	1.46752	-2.75269	2.72098e-23	NA	NA	NA	NA
LOC_Os04g33990	84.5795	105.798	83.2981	14.6786	14.0921	17.0691	-2.75217	9.25732e-77	Protein YLS9	GO:0009507|chloroplast;	NA	NA
LOC_Os03g45619	115.663	121.517	108.703	18.8626	15.7321	23.3509	-2.75057	5.17638e-71	Cytochrome P450 87A3	GO:0030659|cytoplasmic vesicle membrane;GO:0016021|integral component of membrane;	NA	GO:0020037|heme binding;GO:0005506|iron ion binding;GO:0004497|monooxygenase activity;GO:0016705|oxidoreductase activity, acting on paired donors, with incorporation or reduction of molecular oxygen;
LOC_Os10g36500	30.0041	19.3073	26.0825	4.09396	4.45921	4.05792	-2.74993	1.79446e-48	21 kDa protein	NA	NA	GO:0004857|enzyme inhibitor activity;GO:0030599|pectinesterase activity;
LOC_Os01g50750	2.20929	3.44211	2.55833	0.198432	0.490337	0.656117	-2.74827	1.84477e-13	E3 ubiquitin-protein ligase At4g11680	GO:0016021|integral component of membrane;GO:0005774|vacuolar membrane;	NA	GO:0016874|ligase activity;GO:0008270|zinc ion binding;
LOC_Os01g04710	4.56384	2.42968	3.47867	0.689335	0.435526	0.630635	-2.74661	2.92239e-16	Protein ASPARTIC PROTEASE IN GUARD CELL 1	GO:0005783|endoplasmic reticulum;GO:0005576|extracellular region;	NA	GO:0004190|aspartic-type endopeptidase activity;GO:0070001|aspartic-type peptidase activity;GO:0003677|DNA binding;
LOC_Os10g36626	0.982784	0.687371	1.18682	0.184107	0.284337	0	-2.74567	0.00455601	NA	NA	NA	NA
LOC_Os10g36960	0.651684	0.892466	0.695565	0.0776881	0.0299956	0.251292	-2.74382	3.36267e-05	Cytochrome P450 89A2	GO:0016021|integral component of membrane;GO:0016020|membrane;	NA	GO:0020037|heme binding;GO:0005506|iron ion binding;GO:0016709|oxidoreductase activity, acting on paired donors, with incorporation or reduction of molecular oxygen, NAD(P)H as one donor, and incorporation of one atom of oxygen;
LOC_Os04g32510	1.99552	2.78614	3.33717	0.51059	0.542137	0.321139	-2.74245	4.45602e-10	E3 ubiquitin protein ligase DRIP2	NA	K16277	GO:0016874|ligase activity;GO:0004842|ubiquitin-protein transferase activity;GO:0008270|zinc ion binding;
LOC_Os02g44235	15.6266	13.6912	10.2235	1.55453	2.21895	2.8443	-2.7422	2.23808e-31	Probable trehalose-phosphate phosphatase 1	NA	K01087	GO:0004805|trehalose-phosphatase activity;
LOC_Os03g47614	5.85857	5.2953	3.85188	0.384124	0.593247	1.38056	-2.73759	0.000267423	NA	NA	NA	NA
LOC_Os04g55620	1.64128	1.66623	1.00538	0	0.289041	0.420395	-2.73708	8.84951e-08	Probable inactive receptor kinase At5g67200	GO:0016021|integral component of membrane;GO:0005886|plasma membrane;	NA	GO:0005524|ATP binding;GO:0004672|protein kinase activity;
LOC_Os10g40290	2.9367	3.79552	2.78966	0.393849	0.506888	0.692026	-2.73281	1.8465e-16	NA	NA	NA	NA
LOC_Os05g11990	19.3695	25.7476	21.1455	3.60385	3.56442	4.09863	-2.73124	1.16326e-66	TPR repeat-containing thioredoxin TTL1	GO:0005623|cell;	NA	NA
LOC_Os01g19750	1.10359	1.00322	0.571892	0.0998046	0.269744	0.0717402	-2.73049	6.28123e-05	Acidic endochitinase SE2	GO:0005615|extracellular space;	NA	GO:0004568|chitinase activity;
LOC_Os11g26950	1.85576	1.09826	1.24502	0.208586	0.268453	0.2249	-2.72726	5.80513e-10	Anthocyanidin 3-O-glucosyltransferase	NA	NA	GO:0047213|anthocyanidin 3-O-glucosyltransferase activity;
LOC_Os12g41570	1.0328	1.67866	1.12323	0.285123	0.220174	0.153711	-2.72364	2.44914e-05	Wall-associated receptor kinase-like 14	GO:0016021|integral component of membrane;	NA	GO:0005524|ATP binding;GO:0004674|protein serine/threonine kinase activity;
LOC_Os07g13770	8.90503	9.28884	11.5557	1.49809	1.63143	1.93278	-2.72326	4.73109e-38	DIMBOA UDP-glucosyltransferase BX9	NA	K13228	GO:0047254|2,4-dihydroxy-7-methoxy-2H-1,4-benzoxazin-3(4H)-one 2-D-glucosyltransferase activity;GO:0046527|glucosyltransferase activity;
LOC_Os03g52070	6.61542	7.2	5.93709	1.1377	1.14524	1.10985	-2.71827	1.41297e-47	Serine carboxypeptidase-like 18	GO:0005576|extracellular region;	K16296	GO:0004185|serine-type carboxypeptidase activity;
LOC_Os02g15290	1.9873	1.31543	1.86659	0	0.365886	0.454112	-2.7148	4.28015e-06	NA	NA	NA	NA
LOC_Os08g26240	1.2	0.739516	0.922175	0	0.220933	0.205655	-2.71036	0.0124669	NA	NA	NA	NA
LOC_Os11g41150	16.87	13.3466	11.9694	2.626	1.65912	2.97438	-2.71018	1.46449e-24	Protein SPIRAL1-like 2	GO:0005874|microtubule;	K18635	NA
LOC_Os06g20150	6.16194	6.76377	6.38757	0.985402	0.837028	1.48746	-2.7082	2.89688e-24	Peroxidase 1	GO:0005576|extracellular region;	K00430	GO:0020037|heme binding;GO:0046872|metal ion binding;GO:0004601|peroxidase activity;
LOC_Os01g42294	1.9139	1.91781	1.33218	0.246493	0.432598	0.209395	-2.70517	1.71465e-14	Probable inactive receptor kinase At2g26730	GO:0016021|integral component of membrane;GO:0005886|plasma membrane;	NA	GO:0005524|ATP binding;GO:0004672|protein kinase activity;
LOC_Os11g47750	2.2409	2.2836	2.41431	0.259284	0.467182	0.434875	-2.70442	1.67234e-08	NA	NA	NA	NA
LOC_Os05g28320	0.424458	0.223795	0.199337	0	0.0429812	0.080018	-2.70296	0.0447011	Transcription factor MYB44	GO:0005634|nucleus;	K09422	GO:0003677|DNA binding;GO:0003700|transcription factor activity, sequence-specific DNA binding;
LOC_Os03g03164	9.07526	8.30179	7.21451	1.31079	1.25194	1.68605	-2.70144	1.39575e-36	Homeobox protein knotted-1-like 3	GO:0005634|nucleus;	NA	GO:0003677|DNA binding;
LOC_Os09g32964	3.563	2.38878	1.87555	0.513434	0.396477	0.442872	-2.70103	1.23454e-10	Peroxidase 73	GO:0005576|extracellular region;	K00430	GO:0020037|heme binding;GO:0046872|metal ion binding;GO:0004601|peroxidase activity;
LOC_Os09g38239	4.70753	4.83082	4.42157	0.828604	0.639854	0.95297	-2.69926	1.26529e-23	Cytosolic sulfotransferase 5	GO:0005737|cytoplasm;	NA	GO:1990135|flavonoid sulfotransferase activity;GO:0008146|sulfotransferase activity;
LOC_Os09g18159	0.0329545	0.397148	0.263097	0	0.0667403	0.0465938	-2.69616	0.0217864	Senescence-induced receptor-like serine/threonine-protein kinase	GO:0016021|integral component of membrane;GO:0005886|plasma membrane;GO:0009506|plasmodesma;	K16224	GO:0005524|ATP binding;GO:0001653|peptide receptor activity;GO:0004675|transmembrane receptor protein serine/threonine kinase activity;GO:0031625|ubiquitin protein ligase binding;
LOC_Os11g32650	45.6141	45.5653	41.1888	7.44669	7.8003	7.80607	-2.69516	1.69108e-93	Chalcone synthase 1	NA	K00660	GO:0016210|naringenin-chalcone synthase activity;
LOC_Os01g47400	7.26779	7.70815	7.98076	0.946036	1.32579	1.68745	-2.69471	3.08059e-35	Mannan endo-1,4-beta-mannosidase 1	GO:0005576|extracellular region;	K19355	GO:0016985|mannan endo-1,4-beta-mannosidase activity;
LOC_Os11g25560	4.84532	4.9141	5.36938	0.975363	0.624065	1.04163	-2.69417	6.29692e-29	Transcription factor bHLH62	GO:0005634|nucleus;	NA	GO:0003677|DNA binding;GO:0003700|transcription factor activity, sequence-specific DNA binding;
LOC_Os05g39840	1.64741	1.98191	0.881121	0	0.648739	0.129402	-2.69381	0.000321121	NA	NA	NA	NA
LOC_Os03g20450	0.338492	0.452342	0.287163	0.057274	0.0884547	0.0411689	-2.69012	7.43362e-07	Probable LRR receptor-like serine/threonine-protein kinase At4g20940	GO:0016021|integral component of membrane;GO:0005886|plasma membrane;	NA	GO:0005524|ATP binding;GO:0004674|protein serine/threonine kinase activity;
LOC_Os04g31400	0.980337	0.415351	0.431619	0	0.0620439	0.231014	-2.68639	0.0018198	NA	NA	NA	NA
LOC_Os12g23190	1.69756	1.5111	0.724745	0.303552	0.234405	0.145464	-2.68475	0.0013995	Probable tyrosine-protein phosphatase At1g05000	NA	NA	GO:0004725|protein tyrosine phosphatase activity;
LOC_Os02g37700	18.9071	16.8176	16.5319	2.69139	2.92853	3.51743	-2.68422	4.92438e-58	Lecithin-cholesterol acyltransferase-like 1	NA	NA	GO:0008374|O-acyltransferase activity;
LOC_Os06g40150	0.812697	0.372603	0.398259	0.0926704	0.107341	0.0666121	-2.68285	0.00164983	Ethylene-responsive transcription factor WIN1	GO:0005634|nucleus;	NA	GO:0043565|sequence-specific DNA binding;GO:0003700|transcription factor activity, sequence-specific DNA binding;
LOC_Os08g28570	0.536815	0.37738	0.621854	0	0.0181195	0.236131	-2.67818	0.000815776	Disease resistance protein RPP13	GO:0005737|cytoplasm;GO:0005886|plasma membrane;	NA	GO:0043531|ADP binding;GO:0005524|ATP binding;
LOC_Os02g18980	0.984532	2.47187	1.17132	0	0.465244	0.309336	-2.67704	0.000380982	Retrovirus-related Pol polyprotein from transposon TNT 1-94	NA	NA	GO:0004190|aspartic-type endopeptidase activity;GO:0004519|endonuclease activity;GO:0003676|nucleic acid binding;GO:0003964|RNA-directed DNA polymerase activity;GO:0008270|zinc ion binding;
LOC_Os02g44230	13.9304	13.6727	11.4932	2.08864	2.12488	2.66903	-2.67655	5.52301e-51	Probable trehalose-phosphate phosphatase 1	NA	K01087	GO:0004805|trehalose-phosphatase activity;
LOC_Os03g45519	1.95208	2.73197	1.98728	0.412873	0.255059	0.510454	-2.67597	2.75739e-19	Cytochrome P450 87A3	GO:0030659|cytoplasmic vesicle membrane;GO:0016021|integral component of membrane;	NA	GO:0020037|heme binding;GO:0005506|iron ion binding;GO:0004497|monooxygenase activity;GO:0016705|oxidoreductase activity, acting on paired donors, with incorporation or reduction of molecular oxygen;
LOC_Os09g34320	9.35233	9.69343	7.15752	1.08314	1.75376	1.75806	-2.67554	6.00321e-33	NA	NA	NA	NA
LOC_Os04g15840	1.71618	2.28468	3.9736	0.366356	0.808293	0.225719	-2.67162	2.02975e-07	Expansin-A1	GO:0005618|cell wall;GO:0005576|extracellular region;GO:0016020|membrane;	NA	NA
LOC_Os11g17350	23.569	15.8462	18.7202	3.31884	2.40265	4.473	-2.67142	6.27101e-17	NA	NA	NA	NA
LOC_Os02g48570	4.75412	4.7832	4.31866	0.591566	0.808204	1.03034	-2.67053	1.83513e-33	Protein NRT1/ PTR FAMILY 7.3	GO:0016021|integral component of membrane;GO:0005886|plasma membrane;	NA	GO:0015112|nitrate transmembrane transporter activity;GO:0015293|symporter activity;
LOC_Os01g62010	3.22726	1.91726	1.45157	0.298028	0.41425	0.428449	-2.67018	5.05076e-08	Caffeoylshikimate esterase	GO:0005886|plasma membrane;GO:0009506|plasmodesma;	K18368	GO:0003846|2-acylglycerol O-acyltransferase activity;GO:0090430|caffeoyl-CoA: alcohol caffeoyl transferase activity;GO:0016787|hydrolase activity;GO:0004622|lysophospholipase activity;
LOC_Os11g26990	0.772244	1.00337	0.779735	0.151899	0.0586489	0.236571	-2.66947	4.58203e-08	NA	NA	NA	NA
LOC_Os01g53370	0.333348	0.573901	0.223642	0	0.0964436	0.0897743	-2.66707	0.00166185	Anthocyanidin 5,3-O-glucosyltransferase	NA	NA	GO:0016758|transferase activity, transferring hexosyl groups;
LOC_Os03g02190	13.5909	13.2993	11.884	2.49807	2.18815	2.22444	-2.6668	1.2639e-48	NA	NA	NA	NA
LOC_Os09g07440	16.6937	18.8169	15.771	3.44436	2.65976	3.02602	-2.66661	6.46743e-59	Probable 2-oxoglutarate-dependent dioxygenase At3g49630	NA	NA	GO:0005506|iron ion binding;GO:0016706|oxidoreductase activity, acting on paired donors, with incorporation or reduction of molecular oxygen, 2-oxoglutarate as one donor, and incorporation of one atom each of oxygen into both donors;
LOC_Os01g44390	25.2477	22.6941	22.2728	3.76808	4.09623	4.60186	-2.66457	4.39207e-73	Protein RADIALIS-like 6	GO:0005634|nucleus;	NA	GO:0003677|DNA binding;
LOC_Os11g26340	15.8615	14.8849	17.2792	2.8983	3.09382	2.57351	-2.66256	1.2481e-32	NA	NA	NA	NA
LOC_Os10g30162	0.92727	1.10927	0.666016	0.21458	0.1657	0.102828	-2.65315	0.000784063	NA	NA	NA	NA
LOC_Os11g43250	0.324525	0.355544	0.471073	0.154748	0.0597489	0	-2.64966	0.000799583	NA	NA	NA	NA
LOC_Os04g46660	5.24807	4.50967	5.10285	0.533107	0.935612	1.1496	-2.64751	5.29625e-21	Cyclin-P2-1	NA	NA	NA
LOC_Os06g03640	37.4912	38.7417	41.2553	7.10758	5.71626	8.33123	-2.64623	3.53922e-69	NA	NA	NA	NA
LOC_Os01g18050	18.669	22.3196	16.7546	4.42198	2.68886	3.27068	-2.64485	6.62991e-39	Tubulin beta-1 chain	GO:0005737|cytoplasm;GO:0005874|microtubule;	K07375	GO:0005525|GTP binding;GO:0003924|GTPase activity;GO:0005200|structural constituent of cytoskeleton;
LOC_Os09g09540	0.664911	0.91454	1.00466	0.170592	0.19028	0.108998	-2.63983	1.32648e-10	NA	NA	NA	NA
LOC_Os05g25540	0.748737	0.777873	1.23676	0.135426	0.183009	0.170354	-2.63969	2.68084e-07	Probable receptor-like protein kinase At1g80640	GO:0016021|integral component of membrane;GO:0005886|plasma membrane;	NA	GO:0005524|ATP binding;GO:0004674|protein serine/threonine kinase activity;
LOC_Os02g13980	6.94061	4.012	6.82222	1.26996	1.63446	0.304286	-2.63952	8.22478e-06	NA	NA	NA	NA
LOC_Os08g34550	2.85455	2.76004	2.30085	0.37167	0.533011	0.515235	-2.63715	3.61585e-21	Putative RING-H2 finger protein ATL49	GO:0016021|integral component of membrane;	NA	GO:0008270|zinc ion binding;
LOC_Os11g05290	10.0794	8.72362	12.1132	2.38076	2.02862	1.23922	-2.63701	1.64069e-18	Uncharacterized protein At5g22580	GO:0009507|chloroplast;	NA	GO:0046872|metal ion binding;
LOC_Os01g46950	0.974577	0.677598	0.445953	0.131076	0.101218	0.141327	-2.63399	1.82265e-05	Putative glucose-6-phosphate 1-epimerase	NA	NA	GO:0030246|carbohydrate binding;GO:0047938|glucose-6-phosphate 1-epimerase activity;
LOC_Os10g34230	3.11843	2.60415	2.61063	0.51116	0.66931	0.335475	-2.63398	2.1248e-20	Cytokinin dehydrogenase 3	GO:0005615|extracellular space;	K00279	GO:0019139|cytokinin dehydrogenase activity;GO:0050660|flavin adenine dinucleotide binding;GO:0008762|UDP-N-acetylmuramate dehydrogenase activity;
LOC_Os08g01480	0.650061	0.489634	0.396872	0	0.131652	0.122548	-2.63348	0.000615988	indole-2-monooxygenase	GO:0016021|integral component of membrane;	NA	GO:0020037|heme binding;GO:0036190|indole-2-monooxygenase activity;GO:0005506|iron ion binding;
LOC_Os01g15830	8.91549	9.88239	6.74071	1.61685	1.24855	1.78801	-2.63146	1.15067e-26	Peroxidase 72	GO:0005576|extracellular region;	K00430	GO:0020037|heme binding;GO:0046872|metal ion binding;GO:0004601|peroxidase activity;
LOC_Os12g02370	41.4485	44.4557	43.4575	8.55637	7.02025	8.00248	-2.63114	1.81657e-72	Probable chalcone--flavonone isomerase 3	NA	NA	GO:0045430|chalcone isomerase activity;
LOC_Os04g08390	0.103754	0.156297	0.146177	0.0340138	0.0393985	0	-2.63034	0.0147384	NA	NA	NA	NA
LOC_Os07g13160	0.809153	0.501912	0.938824	0	0.19279	0.179459	-2.62986	0.000880949	NA	NA	NA	NA
LOC_Os06g46350	0.858256	0.511773	0.63818	0.234469	0	0.134831	-2.62602	0.0013334	Patatin-like protein 7	GO:0005886|plasma membrane;	NA	GO:0047617|acyl-CoA hydrolase activity;GO:0004620|phospholipase activity;
LOC_Os07g32020	20.586	15.9818	15.1789	2.40933	3.20087	3.81751	-2.62593	1.01297e-50	Anthocyanidin 3-O-glucosyltransferase 1	NA	NA	GO:0047213|anthocyanidin 3-O-glucosyltransferase activity;
LOC_Os06g46570	3.71529	2.47132	2.28864	0.221453	0.63517	0.659467	-2.62255	7.69307e-14	Probable beta-1,3-galactosyltransferase 2	GO:0005794|Golgi apparatus;GO:0000139|Golgi membrane;GO:0016021|integral component of membrane;	NA	GO:0008378|galactosyltransferase activity;
LOC_Os01g47780	4.15001	2.82005	3.26239	0.591522	0.319744	0.935419	-2.62151	3.32663e-11	Fasciclin-like arabinogalactan protein 11	GO:0031225|anchored component of membrane;GO:0005886|plasma membrane;	NA	NA
LOC_Os01g25500	10.7475	12.5164	12.1912	1.95141	2.76263	1.79232	-2.61804	3.01867e-21	NA	NA	NA	NA
LOC_Os08g31060	0.427999	0.443265	0.38525	0.0467705	0.10835	0.0672379	-2.61744	7.03136e-06	Phospholipase D alpha 1	GO:0016020|membrane;	NA	GO:0005509|calcium ion binding;GO:0070290|N-acylphosphatidylethanolamine-specific phospholipase D activity;GO:0004630|phospholipase D activity;
LOC_Os10g16974	24.3304	29.4327	27.4482	4.54113	5.24873	5.15954	-2.61602	4.62655e-75	Flavonoid 3'-monooxygenase	GO:0005789|endoplasmic reticulum membrane;GO:0016021|integral component of membrane;	NA	GO:0016711|flavonoid 3'-monooxygenase activity;GO:0020037|heme binding;GO:0005506|iron ion binding;
LOC_Os12g35260	0.396397	0.426531	0.585071	0.0742579	0.114685	0.0533771	-2.61507	0.0135936	NA	NA	NA	NA
LOC_Os07g02440	7.88491	5.06563	5.52723	1.25445	1.46772	0.68311	-2.6131	2.15184e-17	Peroxidase 51	GO:0005576|extracellular region;	NA	GO:0020037|heme binding;GO:0046872|metal ion binding;GO:0004601|peroxidase activity;
LOC_Os05g37600	0.915917	0.913626	1.06954	0.0649224	0.0501336	0.396667	-2.61054	1.45568e-05	Glycerol-3-phosphate 2-O-acyltransferase 6	GO:0016021|integral component of membrane;	K13508	GO:0090447|glycerol-3-phosphate 2-O-acyltransferase activity;GO:0016791|phosphatase activity;
LOC_Os04g43840	4.74972	3.80316	4.30044	0.448896	0.693281	1.16968	-2.61041	1.77397e-15	Probable cytokinin riboside 5'-monophosphate phosphoribohydrolase LOGL6	NA	K06966	GO:0016799|hydrolase activity, hydrolyzing N-glycosyl compounds;
LOC_Os01g17470	10.2096	11.6581	10.1265	2.40987	1.86092	1.69374	-2.60953	2.22027e-29	Blue copper protein	NA	NA	GO:0009055|electron carrier activity;GO:0046872|metal ion binding;
LOC_Os09g18230	0.872057	0.369475	0.307156	0.023824	0.110382	0.136999	-2.60497	0.000166471	Putative leucine-rich repeat receptor-like serine/threonine-protein kinase At2g19230	GO:0016021|integral component of membrane;GO:0005886|plasma membrane;	NA	GO:0005524|ATP binding;GO:0004674|protein serine/threonine kinase activity;
LOC_Os06g08600	0.334186	0.335618	0.732401	0.146075	0	0.105	-2.60494	0.0316303	Short-chain type dehydrogenase/reductase	NA	NA	GO:0016491|oxidoreductase activity;
LOC_Os07g07715	7.67765	8.73588	9.20588	2.46342	0.909782	1.46277	-2.60379	1.16706e-13	NA	NA	NA	NA
LOC_Os06g28480	0.875228	1.12552	0.641609	0.139964	0	0.342065	-2.59966	0.000164134	LRR receptor-like serine/threonine-protein kinase GSO1	GO:0016021|integral component of membrane;GO:0005886|plasma membrane;GO:0009506|plasmodesma;	NA	GO:0005524|ATP binding;GO:0001653|peptide receptor activity;GO:0004675|transmembrane receptor protein serine/threonine kinase activity;GO:0031625|ubiquitin protein ligase binding;
LOC_Os11g38010	29.2895	39.178	30.546	4.79689	6.57114	7.10863	-2.59791	1.5086e-55	Protein WAVE-DAMPENED 2	GO:0055028|cortical microtubule;	NA	NA
LOC_Os12g32620	3.80006	4.85187	4.30919	0.790006	0.703902	0.917315	-2.59725	4.99689e-16	LIM domain-containing protein WLIM1	GO:0005737|cytoplasm;GO:0005856|cytoskeleton;GO:0005886|plasma membrane;	NA	GO:0051015|actin filament binding;GO:0008270|zinc ion binding;
LOC_Os01g52250	187.217	175.386	181.266	33.3499	34.2318	33.658	-2.59607	6.83394e-91	Probable starch synthase 4, chloroplastic/amyloplastic	GO:0009501|amyloplast;GO:0009507|chloroplast;	NA	GO:0004373|glycogen (starch) synthase activity;GO:0009011|starch synthase activity;
LOC_Os05g26760	7.40691	7.28104	6.24949	1.48162	0.508498	1.89333	-2.59583	1.45643e-09	NA	NA	NA	NA
LOC_Os04g32860	4.94423	5.49011	5.0269	1.0026	0.980674	0.912858	-2.59348	6.576e-18	NA	NA	NA	NA
LOC_Os09g20980	2.07989	1.07189	1.33664	0.358871	0.193986	0.283755	-2.59322	2.26997e-08	RING-H2 finger protein ATL46	GO:0016021|integral component of membrane;	NA	GO:0008270|zinc ion binding;
LOC_Os02g40100	14.2723	15.803	12.7288	2.5584	2.30995	3.14044	-2.5918	1.56856e-58	NA	NA	NA	NA
LOC_Os10g40720	41.5359	50.5318	34.4524	8.92293	7.39277	7.38263	-2.58936	1.47438e-46	Expansin-B3	GO:0005618|cell wall;GO:0005576|extracellular region;GO:0016020|membrane;	NA	NA
LOC_Os02g29750	1.1052	0.676365	0.259516	0.0905796	0	0.260437	-2.58907	0.0427758	NA	NA	NA	NA
LOC_Os01g52160	2.16405	2.91069	2.32296	0.0675659	0.678273	0.582802	-2.58884	1.91466e-08	Copper transport protein ATX1	GO:0000785|chromatin;GO:0005829|cytosol;	K07213	GO:0046872|metal ion binding;
LOC_Os01g22560	3.14565	2.20011	2.15262	0	0.500552	0.84716	-2.58566	6.50188e-07	Probable glycerol-3-phosphate acyltransferase 3	GO:0016021|integral component of membrane;	K13508	GO:0004366|glycerol-3-phosphate O-acyltransferase activity;
LOC_Os02g34380	0.382697	0.792694	1.13826	0.04182	0.161468	0.210424	-2.58474	0.000224809	LINE-1 retrotransposable element ORF2 protein	NA	NA	GO:0004519|endonuclease activity;GO:0046872|metal ion binding;GO:0003964|RNA-directed DNA polymerase activity;
LOC_Os08g13920	113.018	113.353	90.1058	19.9771	17.4677	22.365	-2.57557	1.90372e-66	Xyloglucan endotransglycosylase/hydrolase protein 8	GO:0048046|apoplast;GO:0005618|cell wall;	K08235	GO:0004553|hydrolase activity, hydrolyzing O-glycosyl compounds;GO:0016762|xyloglucan:xyloglucosyl transferase activity;
LOC_Os08g14190	1.46132	1.56413	0.866875	0.151284	0.311527	0.253736	-2.5752	1.43661e-06	Cytosolic sulfotransferase 1	GO:0005737|cytoplasm;	NA	GO:0008146|sulfotransferase activity;
LOC_Os08g40940	0.470234	0.354186	0.588893	0.102772	0.158722	0	-2.57312	0.0118745	NA	NA	NA	NA
LOC_Os05g45180	12.1656	12.6339	10.8197	1.98953	2.01999	2.72776	-2.57194	1.30706e-42	Anthocyanidin 5,3-O-glucosyltransferase	NA	NA	GO:0016758|transferase activity, transferring hexosyl groups;
LOC_Os12g04170	0.558287	0.667868	0.215919	0.215322	0.0665094	0	-2.57082	0.0276748	Probable sugar phosphate/phosphate translocator At4g32390	GO:0005768|endosome;GO:0005794|Golgi apparatus;GO:0016021|integral component of membrane;GO:0005802|trans-Golgi network;	NA	NA
LOC_Os04g17669	1.5145	1.07737	0.869308	0.220667	0.255601	0.158617	-2.56993	0.00142986	NA	NA	NA	NA
LOC_Os01g22570	2.0606	2.55635	2.84622	0.317896	0.552334	0.514138	-2.56869	1.23861e-08	Probable glycerol-3-phosphate acyltransferase 3	GO:0016021|integral component of membrane;	K13508	GO:0004366|glycerol-3-phosphate O-acyltransferase activity;
LOC_Os12g02030	8.7371	7.96804	8.97068	1.3479	1.47455	2.0185	-2.56781	8.14951e-27	BTB/POZ domain-containing protein At3g56230	NA	K10523	NA
LOC_Os04g39990	0.0713958	0.0896271	0.335294	0.0624154	0.0321317	0	-2.56678	0.0270301	Transposon Ty3-I Gag-Pol polyprotein	GO:0005737|cytoplasm;GO:0005634|nucleus;GO:0000943|retrotransposon nucleocapsid;	K07497	GO:0004190|aspartic-type endopeptidase activity;GO:0005524|ATP binding;GO:0003677|DNA binding;GO:0003887|DNA-directed DNA polymerase activity;GO:0008233|peptidase activity;GO:0004540|ribonuclease activity;GO:0003723|RNA binding;GO:0003964|RNA-directed DNA polymerase activity;GO:0004523|RNA-DNA hybrid ribonuclease activity;GO:0008270|zinc ion binding;
LOC_Os01g60740	9.40135	6.00217	4.45718	0.821881	2.13065	0.801765	-2.56634	3.0386e-10	Non-specific lipid-transfer protein 6	NA	NA	GO:0008289|lipid binding;
LOC_Os08g39240	1.02152	1.22408	0.785022	0.152222	0.223338	0.196952	-2.56614	1.41942e-13	Wall-associated receptor kinase 3	GO:0016021|integral component of membrane;GO:0009506|plasmodesma;	NA	GO:0005524|ATP binding;GO:0005509|calcium ion binding;GO:0001653|peptide receptor activity;GO:0030247|polysaccharide binding;GO:0004675|transmembrane receptor protein serine/threonine kinase activity;GO:0031625|ubiquitin protein ligase binding;
LOC_Os05g32760	0.460035	0.346505	0.365615	0	0.0716674	0.133423	-2.56545	8.75521e-05	NA	NA	NA	NA
LOC_Os11g06880	0.891885	1.22773	0.924367	0.0806587	0.155713	0.318879	-2.56466	9.62616e-07	Long chain acyl-CoA synthetase 9, chloroplastic	GO:0009507|chloroplast;GO:0009941|chloroplast envelope;GO:0016020|membrane;GO:0009536|plastid;	K01897	GO:0005524|ATP binding;GO:0004467|long-chain fatty acid-CoA ligase activity;
LOC_Os09g07450	19.6363	28.0547	30.5196	4.70032	4.8921	5.36173	-2.56105	1.11267e-28	Probable 2-oxoglutarate-dependent dioxygenase At3g49630	NA	NA	GO:0005506|iron ion binding;GO:0016706|oxidoreductase activity, acting on paired donors, with incorporation or reduction of molecular oxygen, 2-oxoglutarate as one donor, and incorporation of one atom each of oxygen into both donors;
LOC_Os08g41800	1.06739	0.87097	1.04433	0.0583207	0.180143	0.293449	-2.56099	3.70549e-05	NA	NA	NA	NA
LOC_Os01g60770	21.4683	22.1846	16.5129	3.99546	3.97191	3.5652	-2.55935	6.14371e-44	Expansin-A2	GO:0005618|cell wall;GO:0005576|extracellular region;GO:0016020|membrane;	NA	NA
LOC_Os06g43170	1.14202	1.29534	0.996935	0.193802	0.258496	0.202628	-2.558	1.34654e-14	Receptor protein kinase-like protein At4g34220	GO:0016021|integral component of membrane;	NA	GO:0005524|ATP binding;GO:0004672|protein kinase activity;
LOC_Os04g45270	2.77867	2.66521	1.71273	0.5124	0.395679	0.470627	-2.5527	1.58883e-14	Aspartic proteinase nepenthesin-1	GO:0005576|extracellular region;	NA	GO:0004190|aspartic-type endopeptidase activity;
LOC_Os01g40550	0.742086	1.52975	1.39402	0.460949	0.0395498	0.220889	-2.55246	0.000236113	NA	NA	NA	NA
LOC_Os05g04380	50.3669	63.4564	51.1472	9.81075	9.33462	12.6181	-2.55183	1.42936e-61	Peroxidase 2	GO:0005576|extracellular region;	K00430	GO:0020037|heme binding;GO:0046872|metal ion binding;GO:0004601|peroxidase activity;
LOC_Os03g29150	0.431684	0.78965	0.521308	0.121302	0.124894	0.0871931	-2.54947	0.000478518	3beta-hydroxysteroid-dehydrogenase/decarboxylase isoform 1	GO:0005789|endoplasmic reticulum membrane;GO:0016021|integral component of membrane;GO:0016020|membrane;	K07748	GO:0003854|3-beta-hydroxy-delta5-steroid dehydrogenase activity;GO:0047012|sterol-4-alpha-carboxylate 3-dehydrogenase (decarboxylating) activity;
LOC_Os04g43290	4.36304	4.13686	4.14621	0.235585	1.32542	0.846702	-2.54905	3.64588e-13	Actin-related protein 2/3 complex subunit 2B	GO:0005885|Arp2/3 protein complex;GO:0042995|cell projection;GO:0005737|cytoplasm;	K05758	NA
LOC_Os03g02460	0.783701	0.16284	0.228443	0.14175	0.0820951	0	-2.54725	0.0410893	Short-chain dehydrogenase TIC 32, chloroplastic	GO:0009507|chloroplast;GO:0009941|chloroplast envelope;GO:0009706|chloroplast inner membrane;GO:0005886|plasma membrane;	NA	GO:0016491|oxidoreductase activity;
LOC_Os06g30030	1.0441	0.471858	0.294203	0.0684578	0.158591	0.0984159	-2.54656	0.0158763	Protein MIZU-KUSSEI 1	GO:0032541|cortical endoplasmic reticulum;GO:0005737|cytoplasm;GO:0005783|endoplasmic reticulum;GO:0005789|endoplasmic reticulum membrane;GO:0016020|membrane;	NA	NA
LOC_Os01g16030	2.75933	3.33452	3.27524	0.437386	0.460572	0.886026	-2.54416	3.03792e-15	ADP-ribosylation factor 2	GO:0005794|Golgi apparatus;	K07937	GO:0005525|GTP binding;
LOC_Os08g01274	1.82002	2.21758	1.73461	0.59666	0.243924	0.302741	-2.54267	1.28819e-10	NA	NA	NA	NA
LOC_Os04g28280	0.838841	0.812347	0.731608	0.157142	0	0.282387	-2.54262	0.00386306	Transcription factor bHLH49	GO:0005634|nucleus;	NA	GO:0003677|DNA binding;GO:0003700|transcription factor activity, sequence-specific DNA binding;
LOC_Os11g13870	2.90466	2.13511	2.49812	0.45891	0.496123	0.494801	-2.53719	4.28169e-13	Glucuronoxylan 4-O-methyltransferase 2	GO:0005794|Golgi apparatus;GO:0000139|Golgi membrane;GO:0016021|integral component of membrane;	K18801	GO:0030775|glucuronoxylan 4-O-methyltransferase activity;
LOC_Os11g42960	1.87783	1.20814	1.76376	0.102602	0.277305	0.516258	-2.53653	3.86491e-07	CASP-like protein 1U3	GO:0016021|integral component of membrane;GO:0005886|plasma membrane;	NA	NA
LOC_Os06g02810	3.68888	7.03203	4.1492	1.13468	0.968439	0.815615	-2.53525	9.62962e-12	NA	NA	NA	NA
LOC_Os06g15620	0.865292	0.754657	0.727179	0.23888	0	0.214635	-2.53488	0.00183355	Protein GAST1	GO:0005576|extracellular region;	NA	NA
LOC_Os03g28330	107.528	121.375	95.1832	21.6874	19.5475	21.726	-2.53389	9.48619e-69	Sucrose synthase 1	NA	K00695	GO:0016157|sucrose synthase activity;
LOC_Os05g43940	1.76826	1.27752	0.745688	0.236609	0.182711	0.306137	-2.53241	8.82877e-06	O-methyltransferase ZRP4	NA	NA	GO:0008171|O-methyltransferase activity;
LOC_Os08g43270	43.2871	58.7322	61.3862	10.9294	8.58833	12.3374	-2.53181	1.32367e-45	BAG family molecular chaperone regulator 1	GO:0005739|mitochondrion;	NA	NA
LOC_Os01g52780	0.597313	1.05245	0.500919	0.055948	0.226818	0.130701	-2.53152	1.04797e-07	GDSL esterase/lipase At5g45670	GO:0005576|extracellular region;	NA	GO:0016788|hydrolase activity, acting on ester bonds;
LOC_Os01g19020	20.9721	26.2855	24.7795	3.85368	4.42994	5.76045	-2.53086	1.19059e-49	Peroxidase 2	GO:0005576|extracellular region;	K00430	GO:0020037|heme binding;GO:0046872|metal ion binding;GO:0004601|peroxidase activity;
LOC_Os06g04920	76.8835	61.5873	64.5804	10.788	14.3245	14.5633	-2.52907	5.08975e-72	Uncharacterized RNA-binding protein C17H9.04c	GO:0005730|nucleolus;	NA	GO:0000166|nucleotide binding;GO:0003723|RNA binding;GO:0008270|zinc ion binding;
LOC_Os07g29430	0.540132	1.04614	1.15959	0.404736	0	0.145464	-2.52817	0.0195656	NA	NA	NA	NA
LOC_Os03g19990	1.90274	1.08921	1.66206	0.349316	0.308279	0.251091	-2.52775	2.35032e-11	Protein TolB	GO:0042597|periplasmic space;	K03641	NA
LOC_Os01g22780	1.18636	1.25101	1.75501	0.194463	0.270298	0.335475	-2.52759	5.98593e-09	GDSL esterase/lipase LIP-4	GO:0005576|extracellular region;	NA	GO:0016788|hydrolase activity, acting on ester bonds;
LOC_Os07g48080	0.337926	0.545421	0.544112	0.0316522	0.0488841	0.182014	-2.52693	0.000413593	NA	NA	NA	NA
LOC_Os10g21130	0.902026	1.00436	0.920905	0.205713	0.11914	0.221802	-2.52656	1.79756e-05	NA	NA	NA	NA
LOC_Os03g45450	0.787989	0.65947	1.06907	0.114812	0.177317	0.165055	-2.52636	0.00943865	Probable WRKY transcription factor 57	GO:0005634|nucleus;	NA	GO:0043565|sequence-specific DNA binding;GO:0003700|transcription factor activity, sequence-specific DNA binding;GO:0044212|transcription regulatory region DNA binding;
LOC_Os05g34170	33.2482	31.4594	26.7572	5.94683	5.93686	6.02226	-2.52618	1.35838e-68	Tubulin beta-6 chain	GO:0005737|cytoplasm;GO:0005874|microtubule;	K07375	GO:0005525|GTP binding;GO:0003924|GTPase activity;GO:0005200|structural constituent of cytoskeleton;
LOC_Os04g46130	4.83892	4.30742	3.25379	0.504748	0.779539	1.08845	-2.52599	4.51163e-12	Blue copper protein	NA	NA	GO:0009055|electron carrier activity;GO:0046872|metal ion binding;
LOC_Os07g47430	0.33278	0.451177	1.06272	0	0.134791	0.188205	-2.52292	0.0403618	60S ribosomal protein L19-3	GO:0005829|cytosol;GO:0022625|cytosolic large ribosomal subunit;GO:0022626|cytosolic ribosome;GO:0005886|plasma membrane;	K02885	GO:0003735|structural constituent of ribosome;
LOC_Os03g32470	47.4	50.5936	44.112	9.05785	8.7294	10.1251	-2.52168	3.68717e-81	S-norcoclaurine synthase 1	NA	NA	GO:0046872|metal ion binding;GO:0016682|oxidoreductase activity, acting on diphenols and related substances as donors, oxygen as acceptor;GO:0016706|oxidoreductase activity, acting on paired donors, with incorporation or reduction of molecular oxygen, 2-oxoglutarate as one donor, and incorporation of one atom each of oxygen into both donors;
LOC_Os03g48560	0.617981	0.759453	0.427694	0.127954	0.0988068	0.122632	-2.52153	0.000471327	Xylosyltransferase 1	GO:0005789|endoplasmic reticulum membrane;GO:0000139|Golgi membrane;GO:0016021|integral component of membrane;	K00771	GO:0008375|acetylglucosaminyltransferase activity;GO:0030158|protein xylosyltransferase activity;
LOC_Os02g03750	0.284442	0.160684	0.267164	0.093249	0.048005	0	-2.52085	0.0296219	Polygalacturonase	GO:0005618|cell wall;GO:0005576|extracellular region;	NA	GO:0004650|polygalacturonase activity;
LOC_Os07g35520	0.4819	0.210142	0.285869	0	0.0770492	0.0956281	-2.52071	0.00480021	Glucan endo-1,3-beta-glucosidase 13	GO:0031225|anchored component of membrane;GO:0046658|anchored component of plasma membrane;GO:0005576|extracellular region;GO:0009505|plant-type cell wall;GO:0005886|plasma membrane;	NA	GO:0042973|glucan endo-1,3-beta-D-glucosidase activity;
LOC_Os07g47960	0.752542	0.566824	1.03945	0.348292	0.0448256	0.0834516	-2.52031	0.0047508	NA	NA	NA	NA
LOC_Os03g27480	5.51101	4.62127	5.02325	0.92559	1.07212	0.972392	-2.51967	1.22149e-25	Serine carboxypeptidase-like 51	GO:0005576|extracellular region;	K09646	GO:0004185|serine-type carboxypeptidase activity;
LOC_Os05g43860	5.99918	4.28919	3.43368	1.07555	0.332218	1.28116	-2.51861	1.49081e-10	NA	NA	NA	NA
LOC_Os09g07154	1.58181	1.89987	2.32898	0.336368	0.476201	0.322379	-2.51554	1.1584e-08	NA	NA	NA	NA
LOC_Os03g16500	0.218483	0.460779	0.328337	0.114601	0.0884954	0	-2.51343	0.00858191	Aspartic proteinase PCS1	GO:0005783|endoplasmic reticulum;GO:0005576|extracellular region;	NA	GO:0004190|aspartic-type endopeptidase activity;GO:0008233|peptidase activity;
LOC_Os02g53240	4.38751	4.08743	3.79565	0.151407	1.40301	0.761825	-2.51102	1.13117e-06	NA	NA	NA	NA
LOC_Os06g07300	8.28569	6.12742	4.59868	1.5804	0.99157	1.207	-2.50951	3.60114e-11	Protein GOS9	NA	NA	GO:0030246|carbohydrate binding;
LOC_Os07g42430	3.97614	5.53402	8.52466	1.58687	0.875283	1.14066	-2.50665	1.40635e-08	Peroxisomal (S)-2-hydroxy-acid oxidase GLO4	GO:0005777|peroxisome;	K11517	GO:0010181|FMN binding;GO:0008891|glycolate oxidase activity;GO:0052853|long-chain-(S)-2-hydroxy-long-chain-acid oxidase activity;GO:0052854|medium-chain-(S)-2-hydroxy-acid oxidase activity;GO:0052852|very-long-chain-(S)-2-hydroxy-acid oxidase activity;
LOC_Os06g44310	1.34486	1.33133	1.22708	0.655033	0.0389093	0.108656	-2.49532	0.00121008	Tetraspanin-8	GO:0005794|Golgi apparatus;GO:0016021|integral component of membrane;GO:0016020|membrane;GO:0005886|plasma membrane;GO:0009506|plasmodesma;	NA	NA
LOC_Os11g25700	3.10132	3.61593	3.11244	0.779941	0.645296	0.560627	-2.49484	2.98333e-13	NA	NA	NA	NA
LOC_Os02g14910	0.36379	0.304457	0.227795	0	0.040931	0.114302	-2.49238	0.0419862	Basic leucine zipper 19	GO:0005634|nucleus;	NA	GO:0043565|sequence-specific DNA binding;GO:0003700|transcription factor activity, sequence-specific DNA binding;
LOC_Os11g01570	6.33429	6.5801	6.86674	1.52282	1.20266	1.26876	-2.48979	2.38201e-29	Protein trichome birefringence-like 34	GO:0005794|Golgi apparatus;GO:0000139|Golgi membrane;GO:0016021|integral component of membrane;	NA	NA
LOC_Os04g55280	0.571378	0.588926	0.593161	0.0394348	0.0913556	0.198422	-2.48907	0.000231286	NA	NA	NA	NA
LOC_Os08g33890	1.60028	0.973552	1.44526	0.161422	0.623256	0	-2.48797	0.00305733	NA	NA	NA	NA
LOC_Os02g43280	37.9196	35.0814	32.5828	6.97186	5.56169	8.6768	-2.48787	1.03129e-54	Aldehyde dehydrogenase family 3 member F1	GO:0005783|endoplasmic reticulum;GO:0016020|membrane;	K00128	GO:0004028|3-chloroallyl aldehyde dehydrogenase activity;GO:0004029|aldehyde dehydrogenase (NAD) activity;GO:0004030|aldehyde dehydrogenase [NAD(P)+] activity;
LOC_Os01g52770	0.748405	0.563708	0.286384	0	0.252615	0.0522547	-2.48586	0.0052884	GDSL esterase/lipase At5g45670	GO:0005576|extracellular region;	NA	GO:0016788|hydrolase activity, acting on ester bonds;
LOC_Os09g20684	3.378	2.22631	1.73894	0.468521	0.197343	0.796017	-2.48329	8.77809e-08	Protein STRICTOSIDINE SYNTHASE-LIKE 11	GO:0005618|cell wall;GO:0009505|plant-type cell wall;GO:0005773|vacuole;	K01757	GO:0016844|strictosidine synthase activity;
LOC_Os05g43880	1.82688	2.75206	1.63221	0.233721	0.315841	0.672001	-2.48299	2.02043e-07	Gibberellin 2-beta-dioxygenase	NA	NA	GO:0045543|gibberellin 2-beta-dioxygenase activity;GO:0005506|iron ion binding;
LOC_Os10g41130	2.74362	1.14807	0.6681	0.199876	0.257243	0.431017	-2.48146	0.000672957	Ethylene-responsive transcription factor ERF034	GO:0005634|nucleus;	NA	GO:0003700|transcription factor activity, sequence-specific DNA binding;GO:0044212|transcription regulatory region DNA binding;
LOC_Os07g08000	1.20808	2.04339	1.73191	0.333514	0.128771	0.539397	-2.48113	2.08618e-08	Serine/threonine-protein kinase Nek3	NA	K08857	GO:0005524|ATP binding;GO:0004674|protein serine/threonine kinase activity;
LOC_Os03g12680	2.62644	1.74779	3.13751	0.401256	0.542243	0.552816	-2.48101	1.17175e-12	Probable receptor-like serine/threonine-protein kinase At4g34500	GO:0016021|integral component of membrane;GO:0005886|plasma membrane;	NA	GO:0005524|ATP binding;GO:0004674|protein serine/threonine kinase activity;
LOC_Os01g60810	2.60216	2.06535	2.12872	0.623749	0.396664	0.369234	-2.48029	1.9378e-12	Transcription repressor OFP4	GO:0005634|nucleus;	NA	GO:0003677|DNA binding;
LOC_Os07g01620	3.21438	2.29369	3.81363	0.942851	0.685248	0.279064	-2.47866	1.68442e-08	Dirigent protein 1	GO:0048046|apoplast;	NA	NA
LOC_Os05g50800	11.24	10.0434	8.73503	2.8671	1.49678	1.7416	-2.47612	7.60031e-22	Probable protein ABIL4	GO:0005737|cytoplasm;GO:0005856|cytoskeleton;	NA	NA
LOC_Os01g46340	1.03631	0.672151	0.824653	0.113245	0.0874486	0.298472	-2.47575	3.93746e-08	Protein CHUP1, chloroplastic	GO:0009507|chloroplast;GO:0009707|chloroplast outer membrane;	NA	NA
LOC_Os06g46970	7.49623	6.43183	4.59188	1.1967	1.18812	1.35173	-2.47522	2.06329e-13	NA	NA	NA	NA
LOC_Os07g48790	1.24573	1.40745	1.42601	0.153146	0.35478	0.293552	-2.47488	2.03342e-07	SNF1-related protein kinase regulatory subunit beta-1	NA	NA	GO:0005524|ATP binding;
LOC_Os03g01614	0.374837	1.07286	1.12662	0.393227	0	0.141327	-2.47071	0.0367955	NA	NA	NA	NA
LOC_Os02g14170	10.7877	8.45399	9.83202	2.2878	1.58999	2.05561	-2.46847	3.26493e-30	Cationic peroxidase 1	GO:0005576|extracellular region;	NA	GO:0020037|heme binding;GO:0046872|metal ion binding;GO:0004601|peroxidase activity;
LOC_Os09g25290	2.23222	2.11651	2.36795	0.482122	0.186149	0.693105	-2.46648	8.46609e-11	Probable GMP synthase [glutamine-hydrolyzing]	NA	K03790	GO:0004066|asparagine synthase (glutamine-hydrolyzing) activity;GO:0005524|ATP binding;GO:0008725|DNA-3-methyladenine glycosylase activity;GO:0003922|GMP synthase (glutamine-hydrolyzing) activity;GO:0008080|N-acetyltransferase activity;GO:0016462|pyrophosphatase activity;
LOC_Os09g29584	0.269088	0.095379	0.237875	0.0207566	0.0641134	0.0298399	-2.46597	0.0103058	Wall-associated receptor kinase 3	GO:0016021|integral component of membrane;GO:0009506|plasmodesma;	NA	GO:0005524|ATP binding;GO:0005509|calcium ion binding;GO:0001653|peptide receptor activity;GO:0030247|polysaccharide binding;GO:0004675|transmembrane receptor protein serine/threonine kinase activity;GO:0031625|ubiquitin protein ligase binding;
LOC_Os01g11620	23.9353	23.8065	21.0013	3.43113	4.51626	6.05369	-2.46595	4.74083e-47	GDSL esterase/lipase At5g45910	GO:0005576|extracellular region;	NA	GO:0016788|hydrolase activity, acting on ester bonds;
LOC_Os06g24404	10.7984	9.84839	9.92861	1.91931	1.9432	2.36067	-2.46578	4.76579e-36	GDSL esterase/lipase EXL1	GO:0005576|extracellular region;	NA	GO:0016298|lipase activity;
LOC_Os11g25220	0.790907	1.02124	0.63674	0	0.228824	0.213	-2.46414	0.0378253	NA	NA	NA	NA
LOC_Os11g17970	4.68712	5.01089	4.01694	1.07632	0.809268	0.936541	-2.46238	2.18341e-24	Protein NRT1/ PTR FAMILY 8.2	GO:0016021|integral component of membrane;GO:0005886|plasma membrane;	NA	GO:0042936|dipeptide transporter activity;
LOC_Os06g06550	0.176959	0.377648	0.221612	0	0.0597303	0.0833997	-2.46227	0.029447	NA	NA	NA	NA
LOC_Os03g17850	6.20684	5.51609	4.59599	0.732096	1.3967	1.17629	-2.46071	7.78712e-20	Probable glucuronosyltransferase Os03g0287800	GO:0000139|Golgi membrane;GO:0016021|integral component of membrane;	NA	GO:0015018|galactosylgalactosylxylosylprotein 3-beta-glucuronosyltransferase activity;
LOC_Os06g19530	3.49553	1.56909	3.51534	0.231504	0.786582	0.698907	-2.46027	4.35844e-08	Very-long-chain 3-oxoacyl-CoA reductase 1	GO:0005783|endoplasmic reticulum;GO:0005789|endoplasmic reticulum membrane;GO:0016021|integral component of membrane;GO:0016020|membrane;	K10251	GO:0018454|acetoacetyl-CoA reductase activity;GO:0045703|ketoreductase activity;
LOC_Os03g28170	7.37664	5.03118	5.07366	1.44717	0.882246	1.25923	-2.45946	2.78348e-13	Horcolin	GO:0048046|apoplast;	NA	GO:0005537|mannose binding;
LOC_Os04g48830	1.09833	1.04626	0.546149	0.0847218	0.392537	0.0608986	-2.45833	0.000588014	Transcription repressor OFP6	GO:0005634|nucleus;	NA	NA
LOC_Os01g51840	8.93856	8.06193	7.13701	1.52142	1.63817	1.78674	-2.45787	2.31534e-45	Protein IQ-DOMAIN 31	GO:0005829|cytosol;GO:0005875|microtubule associated complex;GO:0005886|plasma membrane;	NA	NA
LOC_Os11g26920	4.0018	4.60438	3.75871	0.743763	0.925324	0.861335	-2.45777	1.68413e-19	Anthocyanidin 3-O-glucosyltransferase	NA	NA	GO:0047213|anthocyanidin 3-O-glucosyltransferase activity;
LOC_Os07g06175	2.78891	0.937211	0.6851	0.506377	0.391028	0	-2.4566	0.0110053	Peroxidase 2	GO:0005576|extracellular region;	K00430	GO:0020037|heme binding;GO:0046872|metal ion binding;GO:0004601|peroxidase activity;
LOC_Os09g32670	8.13504	6.91976	5.24762	1.68598	1.27826	1.23393	-2.45124	5.30008e-23	UDP-glucuronate 4-epimerase 6	GO:0005768|endosome;GO:0005794|Golgi apparatus;GO:0032580|Golgi cisterna membrane;GO:0016021|integral component of membrane;GO:0005802|trans-Golgi network;	K08679	GO:0050662|coenzyme binding;GO:0050378|UDP-glucuronate 4-epimerase activity;
LOC_Os07g34020	11.7108	12.9654	16.3003	2.22023	3.00034	3.19184	-2.45077	9.3889e-28	NA	NA	NA	NA
LOC_Os04g28990	10.9423	8.3277	6.60191	1.39503	1.5774	2.32782	-2.44985	1.39874e-19	Putative quinone-oxidoreductase homolog, chloroplastic	GO:0009507|chloroplast;GO:0009941|chloroplast envelope;GO:0009706|chloroplast inner membrane;GO:0009535|chloroplast thylakoid membrane;GO:0005886|plasma membrane;GO:0005773|vacuole;	NA	GO:0016491|oxidoreductase activity;GO:0008270|zinc ion binding;
LOC_Os03g15460	24.8719	19.6353	20.0378	2.18344	5.05821	6.03267	-2.44956	1.00502e-22	Probable phospholipase A2 homolog 2	GO:0005576|extracellular region;	NA	GO:0005509|calcium ion binding;GO:0008289|lipid binding;GO:0004623|phospholipase A2 activity;
LOC_Os04g30040	2.61108	3.17354	3.15849	0.492845	0.560852	0.783102	-2.44569	6.58759e-20	Putative cysteine-rich receptor-like protein kinase 39	GO:0016021|integral component of membrane;GO:0005886|plasma membrane;GO:0009506|plasmodesma;	NA	GO:0005524|ATP binding;GO:0001653|peptide receptor activity;GO:0004675|transmembrane receptor protein serine/threonine kinase activity;GO:0031625|ubiquitin protein ligase binding;
LOC_Os04g24110	7.96574	6.27428	5.74826	1.21017	1.79523	1.12168	-2.44549	4.18446e-24	UDP-glycosyltransferase 90A1	NA	NA	GO:0016758|transferase activity, transferring hexosyl groups;
LOC_Os09g32470	2.98809	3.14202	2.02852	0.310365	0.569207	0.780824	-2.44287	4.85785e-12	Cytochrome b561 and DOMON domain-containing protein At5g47530	GO:0016021|integral component of membrane;	NA	GO:0046872|metal ion binding;
LOC_Os04g36800	24.1773	24.5069	23.1113	4.52517	5.42604	4.9498	-2.44185	8.05601e-74	3-oxoacyl-[acyl-carrier-protein] synthase I, chloroplastic	GO:0009507|chloroplast;	NA	GO:0004315|3-oxoacyl-[acyl-carrier-protein] synthase activity;
LOC_Os01g68050	6.60943	8.73166	7.89211	1.55844	1.6257	1.65084	-2.44079	1.35413e-34	Proline transporter 2	GO:0016021|integral component of membrane;GO:0005886|plasma membrane;	NA	NA
LOC_Os03g14610	5.40082	5.43919	4.44578	1.15385	0.798835	1.22979	-2.4398	3.41735e-20	NA	NA	NA	NA
LOC_Os06g03890	1.21678	0.916494	1.87757	0.113971	0.0880092	0.573462	-2.43925	0.00748273	GDSL esterase/lipase At5g45910	GO:0005576|extracellular region;	NA	GO:0016788|hydrolase activity, acting on ester bonds;
LOC_Os01g19480	1.80293	1.57578	1.42182	0.200736	0.361689	0.416839	-2.4362	1.61735e-14	Rab9 effector protein with kelch motifs	GO:0010008|endosome membrane;GO:0005886|plasma membrane;	NA	NA
LOC_Os01g67950	2.67768	2.91325	1.76983	0.845315	0.251061	0.467398	-2.43558	8.38739e-07	NA	NA	NA	NA
LOC_Os07g31840	1.16874	1.56499	1.75987	0.364903	0.319352	0.262295	-2.43149	8.75414e-12	Putative leucine-rich repeat receptor-like serine/threonine-protein kinase At2g14440	GO:0016021|integral component of membrane;GO:0005886|plasma membrane;	NA	GO:0005524|ATP binding;GO:0004674|protein serine/threonine kinase activity;
LOC_Os06g40500	4.72993	3.15382	3.35017	0.86428	0.863698	0.62125	-2.43094	4.93328e-13	Phosphatidylcholine:diacylglycerol cholinephosphotransferase 1	GO:0016021|integral component of membrane;	NA	GO:0004142|diacylglycerol cholinephosphotransferase activity;
LOC_Os03g26530	7.37866	9.00241	6.24404	1.54566	1.52777	1.66654	-2.43073	1.14428e-28	3-ketoacyl-CoA synthase 12	GO:0005783|endoplasmic reticulum;GO:0016020|membrane;	K15397	GO:0016747|transferase activity, transferring acyl groups other than amino-acyl groups;
LOC_Os07g39790	0.644907	0.566711	0.908599	0	0	0.405255	-2.42936	0.0270333	NA	NA	NA	NA
LOC_Os01g18930	2.22009	2.05541	2.04179	0.727815	0.234177	0.392369	-2.4258	1.78576e-07	Peroxidase 2	GO:0005576|extracellular region;	K00430	GO:0020037|heme binding;GO:0046872|metal ion binding;GO:0004601|peroxidase activity;
LOC_Os09g37480	1.39117	1.51356	2.03259	0.608093	0.156525	0.291401	-2.4256	0.000609833	Auxin-induced protein 6B	NA	NA	NA
LOC_Os06g17390	11.1221	13.3921	12.1296	2.49156	2.28377	2.92667	-2.42493	4.01497e-53	Uncharacterized protein At1g04910	GO:0005768|endosome;GO:0005794|Golgi apparatus;GO:0000139|Golgi membrane;GO:0016021|integral component of membrane;GO:0005802|trans-Golgi network;	NA	GO:0016757|transferase activity, transferring glycosyl groups;
LOC_Os04g58200	309.975	275.217	245.132	55.2559	57.3527	61.802	-2.42358	1.77549e-72	Protochlorophyllide reductase A, chloroplastic	GO:0009507|chloroplast;	K00218	GO:0016630|protochlorophyllide reductase activity;
LOC_Os04g36740	1.00684	0.815599	0.553133	0.0747336	0.211603	0.19697	-2.42138	4.28791e-07	Potassium channel KOR2	GO:0005887|integral component of plasma membrane;	NA	GO:0005249|voltage-gated potassium channel activity;
LOC_Os08g40180	3.07382	2.57249	1.83562	0.622033	0.403484	0.554431	-2.42026	2.65416e-14	3-hydroxy-3-methylglutaryl-coenzyme A reductase 3	GO:0005789|endoplasmic reticulum membrane;GO:0016021|integral component of membrane;	NA	GO:0004420|hydroxymethylglutaryl-CoA reductase (NADPH) activity;GO:0050661|NADP binding;
LOC_Os06g11400	11.3101	7.57642	7.7752	1.89335	1.80321	1.90534	-2.41955	1.8548e-19	Protein CURVATURE THYLAKOID 1D, chloroplastic	GO:0009535|chloroplast thylakoid membrane;GO:0016021|integral component of membrane;	NA	NA
LOC_Os11g02070	9.58839	12.3939	11.7154	2.34421	2.26277	2.52755	-2.41577	9.65686e-29	BTB/POZ domain-containing protein At3g56230	NA	K10523	NA
LOC_Os04g49250	0.579066	0.370736	0.217556	0	0.117274	0.109164	-2.41298	0.00638924	UDP-glucose 6-dehydrogenase 3	NA	K00012	GO:0051287|NAD binding;GO:0003979|UDP-glucose 6-dehydrogenase activity;
LOC_Os03g05570	1.27037	0.895125	0.923768	0.0537376	0.497959	0.0772539	-2.41291	0.000948052	RING-H2 finger protein ATL1	GO:0016021|integral component of membrane;	NA	GO:0008270|zinc ion binding;
LOC_Os04g37990	5.28627	4.18077	3.66658	0.693201	1.05	1.01572	-2.41241	2.16897e-22	Sugar transport protein 5	GO:0016021|integral component of membrane;	NA	GO:0022891|substrate-specific transmembrane transporter activity;GO:0015293|symporter activity;
LOC_Os01g42510	3.36733	3.6166	1.99138	0.408858	0.631446	0.822892	-2.41085	1.22316e-07	NA	NA	NA	NA
LOC_Os10g27430	5.81549	3.06621	2.18489	0.45756	0.706662	1.09632	-2.41058	9.60479e-05	NA	NA	NA	NA
LOC_Os11g02270	1.53359	0.784609	1.30454	0.37944	0.117202	0.272744	-2.41045	7.45686e-06	NA	NA	NA	NA
LOC_Os12g34802	3.95079	3.82118	2.7831	0.647597	0.681926	0.888676	-2.4104	3.14276e-12	NA	NA	NA	NA
LOC_Os02g03430	7.67556	7.34137	7.83869	0.639057	2.15899	1.95227	-2.40987	4.8402e-15	NA	NA	NA	NA
LOC_Os05g02820	12.5036	16.7076	12.1546	2.68154	2.98751	3.13405	-2.40775	1.84681e-46	WEB family protein At5g16730, chloroplastic	GO:0009507|chloroplast;GO:0005875|microtubule associated complex;	NA	NA
LOC_Os10g27330	0.575522	0.275858	0.294852	0.171522	0	0.0739747	-2.40591	0.0181033	Glycerol-3-phosphate 2-O-acyltransferase 6	GO:0016021|integral component of membrane;	K13508	GO:0090447|glycerol-3-phosphate 2-O-acyltransferase activity;GO:0016791|phosphatase activity;
LOC_Os02g02040	5.14934	4.74626	4.19775	1.18304	0.913556	0.915795	-2.40577	1.47143e-30	Receptor-like serine/threonine-protein kinase NCRK	GO:0012505|endomembrane system;GO:0005768|endosome;GO:0010008|endosome membrane;GO:0016021|integral component of membrane;GO:0031902|late endosome membrane;GO:0005886|plasma membrane;GO:0009506|plasmodesma;	NA	GO:0005524|ATP binding;GO:0051020|GTPase binding;GO:0001653|peptide receptor activity;GO:0004675|transmembrane receptor protein serine/threonine kinase activity;GO:0031625|ubiquitin protein ligase binding;
LOC_Os01g71420	0.514566	0.559835	0.778664	0.0749737	0.0578952	0.242512	-2.40532	0.00047213	Probable inactive purple acid phosphatase 16	GO:0005576|extracellular region;GO:0016020|membrane;	NA	GO:0003993|acid phosphatase activity;GO:0046872|metal ion binding;
LOC_Os01g33080	1.40342	1.29668	0.949084	0.0736138	0.170535	0.511503	-2.4052	8.08751e-07	Fimbrin-2	GO:0005737|cytoplasm;GO:0005856|cytoskeleton;	NA	NA
LOC_Os06g01250	12.3747	12.9032	12.4114	2.42704	2.85485	2.73857	-2.40511	2.21576e-54	3,9-dihydroxypterocarpan 6A-monooxygenase	GO:0016020|membrane;	K13261	GO:0047082|3,9-dihydroxypterocarpan 6a-monooxygenase activity;GO:0020037|heme binding;GO:0005506|iron ion binding;
LOC_Os02g46830	4.55562	4.67046	4.33832	0.331884	1.15327	1.31208	-2.4048	3.45466e-11	NA	NA	NA	NA
LOC_Os10g12050	4.79539	3.81889	3.40153	1.53933	0.455239	0.565011	-2.40419	7.7496e-09	Cytochrome P450 98A1	GO:0016021|integral component of membrane;	K09754	GO:0020037|heme binding;GO:0005506|iron ion binding;GO:0004497|monooxygenase activity;GO:0016705|oxidoreductase activity, acting on paired donors, with incorporation or reduction of molecular oxygen;
LOC_Os05g39830	0.175757	0.595721	0.536512	0	0.0889871	0.165667	-2.40343	0.02275	NA	NA	NA	NA
LOC_Os01g52690	0.315705	0.282379	0.0926649	0	0.0799219	0.0557963	-2.40198	0.0159915	Protodermal factor 1	GO:0005576|extracellular region;	NA	NA
LOC_Os11g02350	33.5153	30.4551	28.1582	5.37608	6.53853	7.68043	-2.4017	1.85949e-48	Non-specific lipid-transfer protein 3	NA	NA	GO:0008289|lipid binding;
LOC_Os05g47540	232.809	238.239	245.592	50.3076	52.7055	49.7413	-2.40092	7.69498e-79	Phosphoethanolamine N-methyltransferase 1	GO:0005737|cytoplasm;GO:0005829|cytosol;	K05929	GO:0008168|methyltransferase activity;GO:0000234|phosphoethanolamine N-methyltransferase activity;
LOC_Os02g20850	3.77956	3.75621	4.73329	0	0.850496	1.7318	-2.40073	2.9133e-05	Rac-like GTP-binding protein 7	GO:0005737|cytoplasm;GO:0005886|plasma membrane;	K04392	GO:0005525|GTP binding;
LOC_Os07g39750	3.56997	3.60712	3.9583	0.616573	0.775902	0.968467	-2.39933	1.08358e-25	GDSL esterase/lipase At3g26430	GO:0005576|extracellular region;	NA	GO:0016298|lipase activity;
LOC_Os08g35830	0.0334775	1.21035	0.455937	0.1317	0.152549	0.078889	-2.39805	0.0273879	NA	NA	NA	NA
LOC_Os03g64230	2.97319	3.99587	3.06637	0.331272	0.787109	1.00743	-2.39752	2.81694e-15	NA	NA	NA	NA
LOC_Os02g34430	3.00175	4.01788	2.63983	0.551579	0.716342	0.792958	-2.39719	4.07415e-18	Probable serine/threonine-protein kinase At1g01540	GO:0016021|integral component of membrane;GO:0005886|plasma membrane;	NA	GO:0005524|ATP binding;GO:0004674|protein serine/threonine kinase activity;
LOC_Os07g11120	0.55665	0.576505	1.1437	0.136865	0.140918	0.19676	-2.39225	0.000403012	Nudix hydrolase 16, mitochondrial	GO:0005739|mitochondrion;	NA	GO:0016787|hydrolase activity;GO:0046872|metal ion binding;
LOC_Os06g02960	5.54374	6.17991	4.46065	1.357	0.823338	1.30637	-2.39211	2.06604e-22	NA	NA	NA	NA
LOC_Os05g47545	348.964	351.306	358.417	73.5692	78.1676	75.6713	-2.39073	3.86438e-83	Phosphoethanolamine N-methyltransferase 1	GO:0005737|cytoplasm;GO:0005829|cytosol;	K05929	GO:0008168|methyltransferase activity;GO:0000234|phosphoethanolamine N-methyltransferase activity;
LOC_Os05g36990	2.1872	1.91219	1.17391	0.409733	0.276849	0.441778	-2.38974	3.52997e-07	Transcription repressor OFP13	GO:0005634|nucleus;	NA	NA
LOC_Os07g37454	0.503813	0.252986	0.563344	0.0314601	0.145762	0.0904551	-2.38853	0.00219333	Organic cation/carnitine transporter 2	GO:0016021|integral component of membrane;GO:0009705|plant-type vacuole membrane;	NA	GO:0005524|ATP binding;GO:0022891|substrate-specific transmembrane transporter activity;
LOC_Os12g41720	6.19575	5.33638	4.12315	1.12943	1.0691	1.17848	-2.38465	3.89728e-20	Patatin-like protein 3	NA	NA	GO:0016787|hydrolase activity;
LOC_Os03g21400	11.4483	12.9209	14.993	3.26769	2.88903	2.38288	-2.38379	4.69496e-29	Cytochrome P450 714B2	GO:0016021|integral component of membrane;	NA	GO:0020037|heme binding;GO:0005506|iron ion binding;GO:0004497|monooxygenase activity;GO:0016705|oxidoreductase activity, acting on paired donors, with incorporation or reduction of molecular oxygen;
LOC_Os09g32320	3.08282	2.93726	2.9698	0.760144	0.800439	0.39738	-2.38372	2.34792e-14	Uncharacterized protein At1g04910	GO:0005768|endosome;GO:0005794|Golgi apparatus;GO:0000139|Golgi membrane;GO:0016021|integral component of membrane;GO:0005802|trans-Golgi network;	NA	GO:0016757|transferase activity, transferring glycosyl groups;
LOC_Os01g02070	2.65273	2.96011	3.04528	0.257674	0.895398	0.648261	-2.38068	5.10788e-06	NA	NA	NA	NA
LOC_Os03g14920	1.32369	1.54539	1.36761	0.173579	0.268078	0.436695	-2.38019	8.70324e-05	Probable polyol transporter 6	GO:0005887|integral component of plasma membrane;	NA	GO:0005355|glucose transmembrane transporter activity;GO:0005351|sugar:proton symporter activity;
LOC_Os04g53760	14.5033	17.9387	17.3969	3.36421	3.72411	3.71818	-2.38018	1.36774e-60	Kinesin-5	GO:0005871|kinesin complex;GO:0005634|nucleus;GO:0009524|phragmoplast;GO:0005876|spindle microtubule;	K10405	GO:0005524|ATP binding;GO:0008569|ATP-dependent microtubule motor activity, minus-end-directed;GO:0003777|microtubule motor activity;
LOC_Os02g45310	6.0035	6.53805	5.0462	0.927656	1.3746	1.49581	-2.37731	1.54025e-28	Probable methyltransferase PMT15	GO:0005768|endosome;GO:0005794|Golgi apparatus;GO:0000139|Golgi membrane;GO:0016021|integral component of membrane;GO:0005802|trans-Golgi network;	NA	GO:0008168|methyltransferase activity;
LOC_Os12g08720	4.30641	4.57059	3.25687	0.586712	1.07603	0.948899	-2.3757	5.54221e-17	BTB/POZ domain-containing protein At2g13690	NA	NA	NA
LOC_Os04g38910	0.643648	0.57295	0.732788	0.15346	0.158004	0.110308	-2.3754	1.32681e-06	Probable inactive receptor kinase At1g48480	GO:0016021|integral component of membrane;GO:0005886|plasma membrane;GO:0009506|plasmodesma;GO:0005774|vacuolar membrane;	NA	GO:0005524|ATP binding;GO:0001653|peptide receptor activity;GO:0004675|transmembrane receptor protein serine/threonine kinase activity;GO:0031625|ubiquitin protein ligase binding;
LOC_Os01g45274	2500.69	1946.92	1711.85	395.666	451.002	493.976	-2.37511	6.61342e-48	Carbonic anhydrase, chloroplastic	GO:0009570|chloroplast stroma;	NA	GO:0004089|carbonate dehydratase activity;GO:0008270|zinc ion binding;
LOC_Os11g29750	0.0562923	0.325067	0.158619	0	0.0380016	0.0707474	-2.37404	0.048119	Plasma membrane ATPase	GO:0016021|integral component of membrane;GO:0005886|plasma membrane;	K01535	GO:0005524|ATP binding;GO:0008553|hydrogen-exporting ATPase activity, phosphorylative mechanism;GO:0046872|metal ion binding;
LOC_Os07g01600	5.08746	5.40979	3.57378	1.12123	0.735947	1.20892	-2.37377	3.22581e-13	Dirigent protein 1	GO:0048046|apoplast;	NA	NA
LOC_Os01g46350	2.28524	1.06235	1.30798	0.187293	0.235022	0.572167	-2.37145	1.40602e-07	Protein trichome birefringence-like 38	GO:0016021|integral component of membrane;	NA	NA
LOC_Os12g38360	17.6452	10.9718	12.9061	3.34772	2.281	3.39722	-2.37137	1.01637e-16	NA	NA	NA	NA
LOC_Os11g30360	16.5499	9.54002	11.7378	1.66089	2.56511	3.89995	-2.37077	2.51859e-13	NA	NA	NA	NA
LOC_Os03g07450	0.604013	1.04836	0.83865	0.172186	0.345705	0.0247538	-2.37069	0.00047859	Homeobox-leucine zipper protein HOX21	GO:0005634|nucleus;	NA	GO:0043565|sequence-specific DNA binding;GO:0003700|transcription factor activity, sequence-specific DNA binding;
LOC_Os01g67090	10.6503	10.8071	10.2747	2.09616	2.16473	2.6504	-2.37032	2.18084e-49	NA	NA	NA	NA
LOC_Os09g09290	0.507706	1.01169	0.754534	0.185404	0.162693	0.151442	-2.36992	1.18714e-11	NA	NA	NA	NA
LOC_Os11g27590	0.136888	0.14893	0.100001	0.0199449	0.0154016	0.0430096	-2.36805	0.0220906	NA	NA	NA	NA
LOC_Os04g42889	5.69453	2.85946	5.15052	0.829709	1.06784	0.994001	-2.36774	0.000270851	NA	NA	NA	NA
LOC_Os03g54040	63.5336	59.7225	60.2801	13.1102	14.1826	12.811	-2.36759	5.04921e-72	50S ribosomal protein L6, chloroplastic	GO:0009507|chloroplast;GO:0009941|chloroplast envelope;GO:0009570|chloroplast stroma;GO:0016020|membrane;GO:0005840|ribosome;	K02933	GO:0019843|rRNA binding;GO:0003735|structural constituent of ribosome;
LOC_Os06g28630	4.16563	4.62161	4.01834	0.811993	0.741031	1.22039	-2.36634	2.54997e-12	Protein RADIALIS-like 6	GO:0005634|nucleus;	NA	GO:0003677|DNA binding;
LOC_Os12g17600	8940.85	7151.06	8023.08	1561.55	1852.13	1867.06	-2.36626	1.38534e-57	Ribulose bisphosphate carboxylase small chain, chloroplastic	GO:0009507|chloroplast;	K01602	GO:0004497|monooxygenase activity;GO:0016984|ribulose-bisphosphate carboxylase activity;
LOC_Os01g28030	9.43638	10.6999	8.60719	2.14426	2.24224	1.92663	-2.36489	1.35039e-28	Peroxidase 24	GO:0005576|extracellular region;	K00430	GO:0020037|heme binding;GO:0046872|metal ion binding;GO:0004601|peroxidase activity;
LOC_Os10g12750	6.19703	4.414	5.31445	1.14828	1.09134	1.23809	-2.36238	4.31595e-19	NA	NA	NA	NA
LOC_Os11g35500	2.23095	3.40412	2.83897	0.660596	0.64129	0.569809	-2.35964	2.96449e-19	Probable LRR receptor-like serine/threonine-protein kinase At3g47570	GO:0016021|integral component of membrane;GO:0005886|plasma membrane;	NA	GO:0005524|ATP binding;GO:0004674|protein serine/threonine kinase activity;
LOC_Os04g20100	0.407528	0.659386	0.708839	0.138549	0.15284	0.0995898	-2.35964	1.54121e-06	NA	NA	NA	NA
LOC_Os03g25330	5.70226	6.16347	4.32707	0.971655	1.17441	1.39686	-2.35833	6.66976e-19	Peroxidase 2	GO:0005576|extracellular region;	K00430	GO:0020037|heme binding;GO:0046872|metal ion binding;GO:0004601|peroxidase activity;
LOC_Os06g04590	4.35686	3.19295	3.9816	0.617649	1.31162	0.554963	-2.3563	7.22625e-06	Auxin-induced protein 15A	NA	NA	NA
LOC_Os05g02670	2.90512	4.03826	3.60697	0.784801	0.883792	0.669893	-2.35225	1.04216e-24	125 kDa kinesin-related protein	GO:0005737|cytoplasm;GO:0005871|kinesin complex;GO:0005874|microtubule;	NA	GO:0005524|ATP binding;GO:0003777|microtubule motor activity;
LOC_Os11g04830	1.27523	1.1166	0.883351	0.167224	0.290546	0.255428	-2.34817	5.66517e-11	NA	NA	NA	NA
LOC_Os10g02690	3.61983	3.88433	2.98077	1.30048	0.652758	0.420659	-2.34789	2.50373e-08	NA	NA	NA	NA
LOC_Os08g45100	1.08343	0.897662	1.32291	0.284147	0.32913	0.102123	-2.34316	0.0218685	NA	NA	NA	NA
LOC_Os10g22590	28.7102	25.3976	24.4442	4.94304	5.3857	7.10619	-2.33993	3.65195e-41	Pollen-specific protein C13	GO:0005615|extracellular space;	NA	NA
LOC_Os04g34490	1.62131	1.76133	1.3764	0.2862	0.378867	0.382057	-2.33975	2.8409e-09	WAT1-related protein At4g01440	GO:0016021|integral component of membrane;	NA	GO:0022857|transmembrane transporter activity;
LOC_Os11g46000	0.382929	0.461483	0.485551	0.0878752	0.116328	0.0902361	-2.33805	1.45037e-08	NA	NA	NA	NA
LOC_Os08g28790	9.39633	3.56097	4.99559	1.16242	0.95747	1.83822	-2.33625	8.17121e-08	Dirigent protein 11	GO:0048046|apoplast;	NA	NA
LOC_Os08g43350	0.434365	0.736132	0.543973	0.0949324	0	0.272952	-2.33408	0.0117471	NA	NA	NA	NA
LOC_Os04g39610	1.72834	3.60815	2.05795	0.660293	0.633909	0.372002	-2.33028	6.69117e-11	Glycerophosphodiester phosphodiesterase GDPDL3	GO:0031225|anchored component of membrane;GO:0046658|anchored component of plasma membrane;GO:0009505|plant-type cell wall;GO:0005886|plasma membrane;	NA	GO:0008889|glycerophosphodiester phosphodiesterase activity;
LOC_Os08g34320	0.706225	0.783131	0.552771	0.231523	0.198648	0.0369823	-2.32827	9.1875e-05	NA	NA	NA	NA
LOC_Os11g16310	21.9123	21.9728	23.2006	5.63072	4.79634	4.65242	-2.32787	1.19494e-54	NA	NA	NA	NA
LOC_Os02g42740	5.89089	4.42066	4.28299	0.88693	1.28141	1.08997	-2.32755	3.83244e-22	Membrane steroid-binding protein 2	GO:0009535|chloroplast thylakoid membrane;GO:0012505|endomembrane system;GO:0005783|endoplasmic reticulum;GO:0016021|integral component of membrane;GO:0005634|nucleus;GO:0005886|plasma membrane;	K17278	GO:0020037|heme binding;GO:0005496|steroid binding;
LOC_Os03g45340	5.94647	4.68523	3.0131	0.615612	1.3073	1.10627	-2.32739	3.3182e-11	Protein RESTRICTED TEV MOVEMENT 2	GO:0016021|integral component of membrane;GO:0005886|plasma membrane;	NA	NA
LOC_Os11g35540	3.937	5.90817	4.79874	0.906427	1.08036	1.30309	-2.32705	4.93569e-25	NA	NA	NA	NA
LOC_Os06g35574	0.528446	0.398032	0.843787	0	0.160533	0.199243	-2.32682	0.0119102	NA	NA	NA	NA
LOC_Os03g51150	11.2672	11.1979	9.4225	2.40198	2.28619	2.48946	-2.32624	4.86762e-42	Vacuolar protein sorting-associated protein 62	GO:0016021|integral component of membrane;	NA	NA
LOC_Os01g59840	9.5216	11.8682	11.8858	2.49718	2.39488	2.60563	-2.32619	2.39134e-32	Beta-glucosidase 3	NA	NA	GO:0008422|beta-glucosidase activity;
LOC_Os09g33830	3.7464	2.79571	3.45366	0.682326	0.526897	1.01362	-2.32613	9.53423e-13	Solute carrier family 35 member F1	GO:0016021|integral component of membrane;	K15287	NA
LOC_Os08g05010	2.76667	2.53691	2.99405	0.552088	0.609037	0.680305	-2.32527	9.23563e-09	NA	NA	NA	NA
LOC_Os12g44050	0.397346	0.427551	1.06631	0	0.229919	0.160514	-2.32479	0.0220821	Purple acid phosphatase 2	GO:0005576|extracellular region;	NA	GO:0003993|acid phosphatase activity;GO:0046872|metal ion binding;
LOC_Os05g06110	3.17333	5.35053	4.06068	0.763536	0.972853	1.09767	-2.32458	9.08404e-21	Villin-1	GO:0005737|cytoplasm;GO:0005856|cytoskeleton;	NA	NA
LOC_Os07g34950	14.48	13.7217	15.4207	3.34013	2.88767	3.60137	-2.32366	6.24956e-44	Thylakoid lumenal 15.0 kDa protein 2, chloroplastic	GO:0009507|chloroplast;GO:0009543|chloroplast thylakoid lumen;GO:0009579|thylakoid;GO:0031977|thylakoid lumen;	NA	NA
LOC_Os01g47330	54.3108	32.3275	46.1944	6.30069	9.94955	13.7396	-2.32357	9.68878e-23	50S ribosomal protein L12, chloroplastic	GO:0009507|chloroplast;GO:0005840|ribosome;	NA	GO:0003735|structural constituent of ribosome;
LOC_Os03g13200	15.0602	15.4391	11.8549	2.63605	2.96994	3.91388	-2.32333	1.52397e-32	Peroxidase 15	GO:0005576|extracellular region;	NA	GO:0020037|heme binding;GO:0046872|metal ion binding;GO:0004601|peroxidase activity;
LOC_Os03g24760	2.72169	2.05001	1.89829	0.459379	0.163724	0.863612	-2.32297	2.26752e-07	Alpha-humulene synthase	NA	NA	GO:0000287|magnesium ion binding;GO:0010333|terpene synthase activity;
LOC_Os02g13350	25.1566	20.3017	23.3983	5.99789	4.30079	5.23518	-2.32217	9.75343e-37	Nudix hydrolase 8	NA	NA	GO:0016787|hydrolase activity;GO:0046872|metal ion binding;
LOC_Os05g39850	0.193261	0.463167	0.198024	0.0921557	0.0355817	0.0662422	-2.322	0.00944684	DNA replication licensing factor MCM3	GO:0042555|MCM complex;GO:0005634|nucleus;	K02541	GO:0005524|ATP binding;GO:0003677|DNA binding;GO:0003678|DNA helicase activity;
LOC_Os06g49770	0.543717	0.204767	0.141858	0.0396105	0.0611751	0.085417	-2.31911	0.0460381	Lipid transfer-like protein VAS	GO:0031225|anchored component of membrane;	NA	GO:0008289|lipid binding;
LOC_Os07g06880	2.3438	1.42148	1.51527	0.0798309	0.678106	0.401681	-2.31783	2.0267e-06	Probable carboxylesterase 15	NA	NA	GO:0052689|carboxylic ester hydrolase activity;
LOC_Os11g05340	1.33374	1.3562	1.30283	0.192386	0.229596	0.465152	-2.31782	1.02491e-12	Protein FAR1-RELATED SEQUENCE 5	GO:0005634|nucleus;	NA	GO:0008270|zinc ion binding;
LOC_Os07g06380	1.8	0.903853	0.51232	0.21458	0.4971	0	-2.31768	0.0272839	Peroxidase 2	GO:0005576|extracellular region;	K00430	GO:0020037|heme binding;GO:0046872|metal ion binding;GO:0004601|peroxidase activity;
LOC_Os03g04470	37.4025	33.8358	37.6555	6.64176	8.79789	9.14432	-2.31766	7.58105e-59	NA	NA	NA	NA
LOC_Os02g15050	1.89581	1.11558	0.500807	0.38844	0.119983	0.279214	-2.31755	0.00699073	Probable monofunctional riboflavin biosynthesis protein RIBA 3, chloroplastic	GO:0009507|chloroplast;	K14652	GO:0008686|3,4-dihydroxy-2-butanone-4-phosphate synthase activity;GO:0005525|GTP binding;GO:0003935|GTP cyclohydrolase II activity;GO:0046872|metal ion binding;
LOC_Os07g36690	0.52113	0.392522	0.296651	0.103541	0.031982	0.133967	-2.31693	0.000278335	Mixed-linked glucan synthase 2	GO:0000139|Golgi membrane;GO:0016021|integral component of membrane;	NA	GO:0016760|cellulose synthase (UDP-forming) activity;
LOC_Os01g27390	1.89818	0.85011	1.3492	0.538189	0.0519492	0.338498	-2.31678	0.00178883	Probable glutathione S-transferase GSTF1	NA	K00799	GO:0004364|glutathione transferase activity;
LOC_Os08g06380	26.7877	40.415	30.5816	7.69078	7.17614	7.2722	-2.31472	6.03247e-43	Probable mixed-linked glucan synthase 6	GO:0000139|Golgi membrane;GO:0016021|integral component of membrane;	NA	GO:0016760|cellulose synthase (UDP-forming) activity;
LOC_Os02g34520	0.464784	0.595138	0.916756	0.0609482	0.141194	0.21905	-2.31368	0.00613906	Retrovirus-related Pol polyprotein from transposon TNT 1-94	NA	NA	GO:0004190|aspartic-type endopeptidase activity;GO:0004519|endonuclease activity;GO:0003676|nucleic acid binding;GO:0003964|RNA-directed DNA polymerase activity;GO:0008270|zinc ion binding;
LOC_Os03g44420	5.51195	7.16812	5.37936	0.931728	1.52618	1.62359	-2.31329	2.07795e-23	Cell division protein FtsZ homolog 2-1, chloroplastic	GO:0009507|chloroplast;GO:0009570|chloroplast stroma;GO:0009534|chloroplast thylakoid;GO:0009535|chloroplast thylakoid membrane;GO:0043234|protein complex;	K03531	GO:0005525|GTP binding;GO:0003924|GTPase activity;GO:0043621|protein self-association;
LOC_Os04g43820	3.37514	4.57595	2.7897	0.708144	0.956959	0.763528	-2.3129	2.464e-08	NA	NA	NA	NA
LOC_Os04g39360	2.16248	1.35734	3.27236	0.15754	0.851573	0.452962	-2.31163	0.00333834	NA	NA	NA	NA
LOC_Os02g39660	4.45937	4.54185	4.05677	0.882669	0.908804	1.16319	-2.31069	2.60987e-20	LRR receptor-like serine/threonine-protein kinase EFR	GO:0012505|endomembrane system;GO:0016021|integral component of membrane;GO:0005886|plasma membrane;GO:0009506|plasmodesma;	K13428	GO:0005524|ATP binding;GO:0001653|peptide receptor activity;GO:0019199|transmembrane receptor protein kinase activity;GO:0004675|transmembrane receptor protein serine/threonine kinase activity;GO:0031625|ubiquitin protein ligase binding;
LOC_Os11g17540	16.0959	14.7766	14.1221	3.02946	3.71999	3.46274	-2.30982	1.59751e-38	Endo-1,3;1,4-beta-D-glucanase	GO:0005576|extracellular region;	NA	GO:0016787|hydrolase activity;
LOC_Os01g27360	18.1471	16.9887	14.7985	3.93538	3.56124	3.88957	-2.30798	6.01317e-33	Probable glutathione S-transferase GSTF1	NA	K00799	GO:0004364|glutathione transferase activity;
LOC_Os01g11700	0.730068	1.20977	1.17944	0.229766	0.0591422	0.412893	-2.30654	9.35425e-05	GDSL esterase/lipase At2g27360	GO:0005576|extracellular region;	NA	GO:0016788|hydrolase activity, acting on ester bonds;
LOC_Os04g02640	16.3003	18.9321	14.6793	4.53923	2.9559	3.89592	-2.30621	3.05241e-32	3-ketoacyl-CoA synthase 6	GO:0005783|endoplasmic reticulum;GO:0016021|integral component of membrane;	K15397	GO:0016747|transferase activity, transferring acyl groups other than amino-acyl groups;
LOC_Os02g24270	2.31394	3.26089	3.54051	0.6607	0.718055	0.703579	-2.30448	4.30229e-17	Putative WEB family protein At1g65010, chloroplastic	GO:0009507|chloroplast;GO:0005875|microtubule associated complex;	NA	NA
LOC_Os11g10520	2.50514	2.92919	3.80956	0.719582	0.628144	0.764616	-2.30275	5.21726e-15	Alcohol dehydrogenase 2	GO:0005737|cytoplasm;	K18857	GO:0004022|alcohol dehydrogenase (NAD) activity;GO:0008270|zinc ion binding;
LOC_Os03g12520	0.630372	0.43682	0.971012	0.13226	0.229797	0.0950691	-2.30158	0.000364452	Probable protein kinase At2g41970	NA	NA	GO:0005524|ATP binding;GO:0004674|protein serine/threonine kinase activity;GO:0004713|protein tyrosine kinase activity;
LOC_Os01g36460	1.48889	0.954427	0.56533	0.249245	0.224547	0.209019	-2.29798	0.000106359	Myb-related protein Hv33	GO:0005634|nucleus;	NA	GO:0003677|DNA binding;
LOC_Os08g37150	0.461619	0.452006	0.39022	0	0.0934884	0.174047	-2.29779	0.0113735	Protein MIZU-KUSSEI 1	GO:0032541|cortical endoplasmic reticulum;GO:0005737|cytoplasm;GO:0005783|endoplasmic reticulum;GO:0005789|endoplasmic reticulum membrane;GO:0016020|membrane;	NA	NA
LOC_Os02g41800	4.17746	2.33228	2.23719	0.672737	0.705025	0.62173	-2.29568	7.14183e-13	Auxin response factor 8	GO:0005634|nucleus;	NA	GO:0003677|DNA binding;
LOC_Os11g29000	0.258091	0.194398	0.226253	0.0902511	0.0348463	0.0324366	-2.29548	0.0074169	Putative disease resistance protein RGA1	NA	NA	GO:0043531|ADP binding;GO:0005524|ATP binding;
LOC_Os01g13120	8.53946	6.02085	7.58124	1.8919	1.57939	1.61719	-2.29526	2.74512e-19	Probable aquaporin TIP4-3	GO:0042807|central vacuole;GO:0005887|integral component of plasma membrane;GO:0009705|plant-type vacuole membrane;	K09873	GO:0015254|glycerol channel activity;GO:0015250|water channel activity;
LOC_Os12g01740	15.7644	16.772	14.7731	3.03036	3.33777	4.50846	-2.29346	4.28032e-49	Probable receptor-like protein kinase At5g18500	GO:0016021|integral component of membrane;GO:0005886|plasma membrane;	NA	GO:0005524|ATP binding;GO:0004674|protein serine/threonine kinase activity;
LOC_Os10g02100	1.03997	1.03875	0.764452	0.385405	0.13736	0.149171	-2.29079	6.23093e-06	Protein NRT1/ PTR FAMILY 8.5	GO:0016021|integral component of membrane;GO:0009705|plant-type vacuole membrane;	NA	GO:0005215|transporter activity;
LOC_Os05g06920	26.1291	21.8112	23.1293	4.59205	5.65998	6.11494	-2.28947	2.14799e-58	Probable GTP diphosphokinase CRSH2, chloroplastic	GO:0009507|chloroplast;	NA	GO:0005524|ATP binding;GO:0005509|calcium ion binding;GO:0005525|GTP binding;GO:0008728|GTP diphosphokinase activity;GO:0008893|guanosine-3',5'-bis(diphosphate) 3'-diphosphatase activity;GO:0016301|kinase activity;
LOC_Os12g30000	1.6347	1.99177	1.85151	0.252191	0.340802	0.634469	-2.28899	9.8368e-07	NA	NA	NA	NA
LOC_Os12g14220	2.5868	3.22496	3.09992	0.23394	0.903252	0.84079	-2.28858	3.04736e-06	NA	NA	NA	NA
LOC_Os01g66040	0.945307	0.522146	0.295962	0	0.127631	0.23761	-2.28845	0.036706	Probable LRR receptor-like serine/threonine-protein kinase At4g31250	GO:0016021|integral component of membrane;	NA	GO:0005524|ATP binding;GO:0004674|protein serine/threonine kinase activity;
LOC_Os04g56390	0.922939	1.85378	1.95047	0.50428	0.155763	0.434976	-2.28715	0.00183324	NA	NA	NA	NA
LOC_Os06g14810	0.714675	0.466529	0.604136	0.124956	0.096492	0.179639	-2.28679	5.76946e-05	3-ketoacyl-CoA synthase 6	GO:0005783|endoplasmic reticulum;GO:0016021|integral component of membrane;	K15397	GO:0016747|transferase activity, transferring acyl groups other than amino-acyl groups;
LOC_Os08g41940	0.333403	0.146489	0.548014	0	0.14067	0.0785656	-2.28628	0.0259723	Squamosa promoter-binding-like protein 16	GO:0005634|nucleus;	NA	GO:0003677|DNA binding;GO:0046872|metal ion binding;
LOC_Os10g40730	10.3489	9.56357	8.95793	2.813	2.14287	1.74876	-2.28627	7.37385e-25	Expansin-B4	GO:0005618|cell wall;GO:0005576|extracellular region;GO:0016020|membrane;	NA	NA
LOC_Os02g51040	2.19219	1.55406	2.45266	0.253647	0.293802	0.850843	-2.28422	4.19302e-07	Expansin-A5	GO:0005618|cell wall;GO:0005576|extracellular region;GO:0016020|membrane;	NA	NA
LOC_Os03g28190	1.68845	0.80322	0.75121	0	0.179974	0.502585	-2.28161	0.0211108	Dirigent protein 11	GO:0048046|apoplast;	NA	NA
LOC_Os02g21890	2.43852	1.6618	2.14497	0.406057	0.47034	0.547268	-2.28082	7.64105e-09	Inactive protein FON2 SPARE1	NA	NA	NA
LOC_Os01g15320	19.3428	16.7061	18.289	3.63561	3.19918	5.7128	-2.28057	2.57314e-23	Protein RALF-like 33	GO:0048046|apoplast;GO:0005622|intracellular;GO:0009505|plant-type cell wall;GO:0009506|plasmodesma;	NA	GO:0005179|hormone activity;GO:0004871|signal transducer activity;
LOC_Os05g49370	11.7945	7.73859	9.26055	1.75205	2.0994	2.77934	-2.27873	8.65776e-19	NA	NA	NA	NA
LOC_Os10g40280	0.257593	0.431161	0.37636	0.0750641	0.0289825	0.134892	-2.27666	0.00917412	NA	NA	NA	NA
LOC_Os12g04490	1.50867	0.964173	1.15938	0.29975	0.231469	0.301648	-2.27452	5.06971e-05	NA	NA	NA	NA
LOC_Os02g36830	0.468754	0.207689	0.233089	0.0361581	0.0558431	0.103963	-2.27445	0.0236576	7-deoxyloganetin glucosyltransferase	NA	NA	GO:0035251|UDP-glucosyltransferase activity;
LOC_Os02g51280	0.949484	1.38563	0.81749	0.259392	0.120183	0.35426	-2.27325	8.83776e-07	Transcription factor TCP15	GO:0005634|nucleus;	NA	GO:0003677|DNA binding;GO:0003700|transcription factor activity, sequence-specific DNA binding;
LOC_Os02g09940	117.28	103.349	114.104	24.6542	27.0012	26.4972	-2.27111	5.98028e-75	Peroxiredoxin-2E-2, chloroplastic	GO:0009570|chloroplast stroma;	NA	GO:0004601|peroxidase activity;GO:0051920|peroxiredoxin activity;
LOC_Os11g13750	9.76335	7.35388	8.47717	1.63758	1.55195	2.72875	-2.27103	6.33706e-16	NA	NA	NA	NA
LOC_Os05g51160	4.54463	4.113	4.5002	0.369581	0.963201	1.69356	-2.26979	1.33469e-10	Transcription factor DIVARICATA	GO:0005634|nucleus;	NA	GO:0003677|DNA binding;
LOC_Os05g09280	0.49877	0.876587	0.646938	0.0622905	0.240506	0.156712	-2.26967	9.21318e-05	Putative nuclease HARBI1	GO:0005813|centrosome;GO:0005737|cytoplasm;GO:0005634|nucleus;	NA	GO:0046872|metal ion binding;GO:0004518|nuclease activity;
LOC_Os02g40010	13.2588	9.14035	9.85012	1.6699	2.4273	3.38917	-2.26937	4.56e-20	Adenine phosphoribosyltransferase 2	GO:0005829|cytosol;GO:0005794|Golgi apparatus;GO:0005886|plasma membrane;	K00759	GO:0003999|adenine phosphoribosyltransferase activity;GO:0015114|phosphate ion transmembrane transporter activity;
LOC_Os09g04624	1.09053	0.846289	1.05532	0.390009	0.200779	0.124596	-2.26783	5.13386e-05	GDSL esterase/lipase At2g42990	GO:0005576|extracellular region;	NA	GO:0016788|hydrolase activity, acting on ester bonds;
LOC_Os03g12250	6.8583	6.40339	4.61319	1.31155	1.42875	1.44779	-2.26572	1.02494e-25	Probable inactive receptor kinase RLK902	GO:0016021|integral component of membrane;GO:0005886|plasma membrane;GO:0009506|plasmodesma;	NA	GO:0005524|ATP binding;GO:0001653|peptide receptor activity;GO:0004675|transmembrane receptor protein serine/threonine kinase activity;GO:0031625|ubiquitin protein ligase binding;
LOC_Os02g47420	1.32452	1.83475	1.94474	0.319426	0.369994	0.502262	-2.26213	1.93173e-13	Rop guanine nucleotide exchange factor 14	GO:0005886|plasma membrane;	NA	GO:0005089|Rho guanyl-nucleotide exchange factor activity;
LOC_Os08g20370	0.0342941	0.206646	0.426794	0.0786987	0.0694533	0.00808131	-2.2613	0.0471118	Transposon Tf2-9 polyprotein	GO:0005737|cytoplasm;GO:0005634|nucleus;	NA	GO:0004190|aspartic-type endopeptidase activity;GO:0003677|DNA binding;GO:0003887|DNA-directed DNA polymerase activity;GO:0004519|endonuclease activity;GO:0046872|metal ion binding;GO:0003723|RNA binding;GO:0003964|RNA-directed DNA polymerase activity;
LOC_Os02g12820	0.371221	0.186406	0.213077	0.027044	0.125301	0.0194394	-2.25999	0.0229117	Putative transcription factor bHLH041	GO:0005634|nucleus;	NA	GO:0003677|DNA binding;GO:0003700|transcription factor activity, sequence-specific DNA binding;
LOC_Os02g17780	8.93298	12.8132	11.8283	2.36818	2.98801	2.5686	-2.25862	2.34607e-36	Ent-copalyl diphosphate synthase 1, chloroplastic	GO:0009507|chloroplast;	K04120	GO:0009905|ent-copalyl diphosphate synthase activity;GO:0000287|magnesium ion binding;GO:0010333|terpene synthase activity;
LOC_Os12g05990	0.886308	0.5285	0.971214	0.193706	0.0747907	0.278475	-2.25836	0.000804806	NAC domain-containing protein 90	GO:0005634|nucleus;	NA	GO:0003677|DNA binding;GO:0003700|transcription factor activity, sequence-specific DNA binding;
LOC_Os10g41430	0.395454	0.496434	0.330162	0.0576187	0.0889871	0.12425	-2.25769	0.021918	Cyclin-P4-1	NA	NA	NA
LOC_Os01g04300	3.86174	2.85518	3.31563	0.62135	0.647744	1.07191	-2.2558	1.66628e-15	Putative Pol polyprotein from transposon element Bs1	NA	NA	GO:0046872|metal ion binding;GO:0000166|nucleotide binding;
LOC_Os11g12040	0.92477	1.3415	1.31094	0.258255	0.329487	0.258275	-2.25484	3.32609e-15	Disease resistance protein RPM1	GO:0012505|endomembrane system;GO:0019897|extrinsic component of plasma membrane;GO:0005886|plasma membrane;	K13457	GO:0043531|ADP binding;GO:0005524|ATP binding;GO:0000166|nucleotide binding;
LOC_Os06g05980	2.41753	3.2023	2.89707	0.655896	0.612006	0.746483	-2.25479	1.10352e-16	Probable sugar phosphate/phosphate translocator At1g06470	GO:0016021|integral component of membrane;	K15280	NA
LOC_Os04g46990	5.67855	5.00793	4.07391	1.19741	0.866862	1.42555	-2.2514	9.80874e-17	Cis-zeatin O-glucosyltransferase 1	NA	K13495	GO:0050502|cis-zeatin O-beta-D-glucosyltransferase activity;
LOC_Os02g57120	61.6633	97.1804	68.0583	17.8124	16.1769	19.764	-2.25078	4.81366e-36	CLIP-associated protein	GO:0005938|cell cortex;GO:0009524|phragmoplast;GO:0005886|plasma membrane;GO:0009506|plasmodesma;GO:0005876|spindle microtubule;	K16578	GO:0051010|microtubule plus-end binding;
LOC_Os05g02070	380.778	320.793	349.332	74.5864	83.2855	91.7033	-2.24861	2.84697e-69	Metallothionein-like protein 2C	GO:0005829|cytosol;	NA	GO:0046872|metal ion binding;
LOC_Os03g19120	0.749048	0.630569	0.662162	0.173337	0.17847	0.124596	-2.24741	0.00320769	Myb-related protein P	GO:0005634|nucleus;	NA	GO:0003677|DNA binding;
LOC_Os12g31000	50.9958	45.915	53.5527	9.25683	12.4794	14.0866	-2.24677	2.60774e-56	Putative pumilio homolog 7, chloroplastic	GO:0009507|chloroplast;GO:0005737|cytoplasm;	NA	GO:0003723|RNA binding;
LOC_Os03g56430	5.77387	8.62044	6.29249	1.233	1.90427	1.78643	-2.24577	1.58908e-26	NA	NA	NA	NA
LOC_Os11g02054	2.17939	2.17107	2.31113	0.599234	0.355948	0.629534	-2.24555	5.30412e-10	BTB/POZ domain-containing protein At3g56230	NA	K10523	NA
LOC_Os04g44850	5.22048	4.67756	3.62524	1.07066	1.00215	1.14274	-2.2445	1.05881e-18	Probable galacturonosyltransferase-like 3	GO:0005794|Golgi apparatus;GO:0000139|Golgi membrane;GO:0016021|integral component of membrane;	NA	GO:0047262|polygalacturonate 4-alpha-galacturonosyltransferase activity;
LOC_Os04g20330	1.06559	0.749111	0.956381	0.372624	0.0719357	0.223204	-2.24362	4.43642e-05	UDP-glycosyltransferase 92A1	NA	NA	GO:0016758|transferase activity, transferring hexosyl groups;
LOC_Os10g38710	140.497	105.121	109.63	25.3808	28.802	30.422	-2.24272	8.76069e-56	Probable glutathione S-transferase GSTU6	NA	K00799	GO:0004364|glutathione transferase activity;
LOC_Os06g02800	3.88164	3.78846	2.7729	0.573531	1.16257	0.721452	-2.24258	2.72825e-09	NA	NA	NA	NA
LOC_Os03g18300	7.81053	9.7503	7.48222	2.16268	2.11118	1.73054	-2.24072	4.67237e-23	Protein CHUP1, chloroplastic	GO:0009507|chloroplast;GO:0009707|chloroplast outer membrane;	NA	NA
LOC_Os12g44090	0.383728	0.51383	0.400465	0.0279551	0.0647615	0.200944	-2.23792	0.00114948	LRR receptor-like serine/threonine-protein kinase FEI 1	GO:0016021|integral component of membrane;GO:0005886|plasma membrane;	NA	GO:0005524|ATP binding;GO:0004674|protein serine/threonine kinase activity;
LOC_Os06g04150	51.1291	32.3505	29.8754	5.44043	9.76265	12.0298	-2.2376	1.73143e-19	Magnesium protoporphyrin IX methyltransferase, chloroplastic	GO:0009507|chloroplast;GO:0009941|chloroplast envelope;GO:0031969|chloroplast membrane;GO:0009534|chloroplast thylakoid;GO:0009535|chloroplast thylakoid membrane;	K03428	GO:0046406|magnesium protoporphyrin IX methyltransferase activity;
LOC_Os03g21419	5.75425	7.78404	7.65099	1.74862	1.93739	1.39354	-2.23729	1.19065e-28	Retrovirus-related Pol polyprotein from transposon TNT 1-94	NA	NA	GO:0004190|aspartic-type endopeptidase activity;GO:0004519|endonuclease activity;GO:0003676|nucleic acid binding;GO:0003964|RNA-directed DNA polymerase activity;GO:0008270|zinc ion binding;
LOC_Os01g09860	2.22034	3.14803	2.38193	0.756443	0.374725	0.728402	-2.23684	5.42438e-15	Receptor-like serine/threonine-protein kinase ALE2	GO:0016021|integral component of membrane;GO:0005886|plasma membrane;GO:0009506|plasmodesma;	NA	GO:0005524|ATP binding;GO:0016301|kinase activity;GO:0001653|peptide receptor activity;GO:0004674|protein serine/threonine kinase activity;GO:0004675|transmembrane receptor protein serine/threonine kinase activity;GO:0031625|ubiquitin protein ligase binding;
LOC_Os10g02260	6.60874	8.07738	8.37697	2.08631	1.73499	1.71595	-2.23617	2.78727e-33	Protein NRT1/ PTR FAMILY 8.3	GO:0005794|Golgi apparatus;GO:0016021|integral component of membrane;GO:0000325|plant-type vacuole;GO:0009705|plant-type vacuole membrane;GO:0005774|vacuolar membrane;GO:0005773|vacuole;	NA	GO:0042936|dipeptide transporter activity;GO:0015334|high-affinity oligopeptide transporter activity;GO:0015197|peptide transporter activity;GO:0042937|tripeptide transporter activity;
LOC_Os10g40880	0.540791	0.780717	0.465612	0	0.273806	0.127436	-2.23603	0.0097743	S-norcoclaurine synthase 1	NA	NA	GO:0050474|(S)-norcoclaurine synthase activity;GO:0046872|metal ion binding;GO:0016706|oxidoreductase activity, acting on paired donors, with incorporation or reduction of molecular oxygen, 2-oxoglutarate as one donor, and incorporation of one atom each of oxygen into both donors;
LOC_Os01g68890	1.6404	1.32383	1.02717	0.256083	0.197749	0.478593	-2.23597	1.34352e-05	CRIB domain-containing protein RIC7	GO:0005737|cytoplasm;GO:0005634|nucleus;GO:0005886|plasma membrane;	NA	NA
LOC_Os05g44070	4.52628	4.34231	4.78834	0.249912	1.20615	1.75148	-2.23447	1.62021e-08	Ras-related protein RIC2	GO:0005622|intracellular;GO:0005886|plasma membrane;	K07904	GO:0005525|GTP binding;
LOC_Os11g05740	0.259945	0.478608	0.461181	0.151499	0	0.136123	-2.23135	0.0250955	B3 domain-containing protein Os11g0156000	GO:0005634|nucleus;	NA	GO:0003677|DNA binding;
LOC_Os08g36760	2.66384	5.30273	4.93257	1.19766	0.944105	0.968493	-2.23075	2.38645e-13	NA	NA	NA	NA
LOC_Os10g20710	0.688554	0.939137	0.82152	0.170822	0.0942216	0.315741	-2.22991	2.28299e-06	Formin-like protein 4	GO:0016021|integral component of membrane;	NA	NA
LOC_Os06g01972	5.36152	5.89451	5.19222	1.22273	1.34886	1.38114	-2.22901	3.10129e-20	WAT1-related protein At4g01440	GO:0016021|integral component of membrane;	NA	GO:0022857|transmembrane transporter activity;
LOC_Os07g44280	0.632023	0.555389	0.791508	0.276263	0.106666	0.0992898	-2.22624	0.0121272	Dirigent protein 6	GO:0048046|apoplast;	NA	GO:0042349|guiding stereospecific synthesis activity;GO:0042802|identical protein binding;GO:0042803|protein homodimerization activity;
LOC_Os03g45920	11.5548	11.3006	8.82251	2.09227	2.81439	2.71679	-2.22517	1.90941e-31	Tubulin beta-8 chain	GO:0005737|cytoplasm;GO:0005874|microtubule;	K07375	GO:0005525|GTP binding;GO:0003924|GTPase activity;GO:0005200|structural constituent of cytoskeleton;
LOC_Os02g55870	3.82169	5.44456	4.53307	0.916383	0.862433	1.54383	-2.22429	1.36489e-16	Heparanase-like protein 3	GO:0005576|extracellular region;GO:0005765|lysosomal membrane;GO:0009505|plant-type cell wall;	NA	GO:0004566|beta-glucuronidase activity;
LOC_Os07g33650	4.67366	5.02208	4.70439	0.920349	1.34064	1.20282	-2.22402	1.60654e-29	NA	NA	NA	NA
LOC_Os12g38860	0.425371	0.679238	0.639251	0.267744	0.0689179	0.0962281	-2.22368	0.000209199	Probable serine/threonine-protein kinase At1g54610	NA	NA	GO:0005524|ATP binding;GO:0004674|protein serine/threonine kinase activity;
LOC_Os04g01140	20.1583	20.9677	19.0494	4.7123	3.78841	6.03206	-2.22298	1.75787e-39	Cytochrome P450 93A3	GO:0016021|integral component of membrane;	NA	GO:0020037|heme binding;GO:0005506|iron ion binding;GO:0004497|monooxygenase activity;GO:0016705|oxidoreductase activity, acting on paired donors, with incorporation or reduction of molecular oxygen;
LOC_Os03g36530	0.813082	0.352608	0.809976	0.258476	0.174648	0.0464486	-2.2227	0.00246634	L-gulonolactone oxidase	GO:0005789|endoplasmic reticulum membrane;GO:0016021|integral component of membrane;	K00103	GO:0003885|D-arabinono-1,4-lactone oxidase activity;GO:0050660|flavin adenine dinucleotide binding;GO:0050105|L-gulonolactone oxidase activity;GO:0008762|UDP-N-acetylmuramate dehydrogenase activity;
LOC_Os10g34790	1.3766	1.23849	0.969733	0.351005	0.116164	0.396479	-2.21916	4.66018e-05	(3S,6E)-nerolidol synthase 2, chloroplastic/mitochondrial	GO:0009507|chloroplast;GO:0005739|mitochondrion;	NA	GO:0000287|magnesium ion binding;GO:0010333|terpene synthase activity;
LOC_Os02g48470	22.8675	24.0231	23.2549	4.73475	4.35263	7.86017	-2.21678	6.985e-22	NA	NA	NA	NA
LOC_Os01g67240	5.73945	5.50298	5.22153	1.19984	1.15114	1.63344	-2.21676	6.25689e-33	Formin-like protein 1	GO:0016021|integral component of membrane;	NA	NA
LOC_Os07g07900	2.68074	3.22265	2.55125	0.628567	0.737065	0.686095	-2.21655	2.18877e-18	NA	NA	NA	NA
LOC_Os04g33370	0.766553	0.793894	0.314995	0.062825	0.291083	0.0903181	-2.21591	0.00230228	Cytochrome P450 77A4	GO:0016021|integral component of membrane;GO:0016020|membrane;	K00517	GO:0052722|fatty acid in-chain hydroxylase activity;GO:0020037|heme binding;GO:0005506|iron ion binding;GO:0016709|oxidoreductase activity, acting on paired donors, with incorporation or reduction of molecular oxygen, NAD(P)H as one donor, and incorporation of one atom of oxygen;
LOC_Os08g04480	4.54351	3.10536	2.84501	0.993003	0.426002	1.11032	-2.21552	5.33732e-06	NA	NA	NA	NA
LOC_Os03g56270	5.20169	6.20268	5.21535	1.16698	1.73884	1.1342	-2.21497	8.2629e-29	Leucine-rich repeat receptor-like serine/threonine-protein kinase BAM1	GO:0016021|integral component of membrane;GO:0005886|plasma membrane;GO:0009506|plasmodesma;	NA	GO:0005524|ATP binding;GO:0001653|peptide receptor activity;GO:0043621|protein self-association;GO:0033612|receptor serine/threonine kinase binding;GO:0004675|transmembrane receptor protein serine/threonine kinase activity;GO:0031625|ubiquitin protein ligase binding;
LOC_Os06g03900	2.13	1.82821	1.90756	0.259825	0.100319	1.0272	-2.21433	0.000455996	GDSL esterase/lipase At1g28570	GO:0005576|extracellular region;	NA	GO:0016788|hydrolase activity, acting on ester bonds;
LOC_Os02g02840	11.9299	10.8078	9.58667	2.52041	2.81875	2.53012	-2.21129	1.2962e-29	Rac-like GTP-binding protein 6	GO:0005737|cytoplasm;GO:0005886|plasma membrane;	K04392	GO:0005525|GTP binding;
LOC_Os02g37654	9.01876	9.48291	8.0161	3.25428	1.1952	1.99688	-2.21093	8.42904e-13	Lecithin-cholesterol acyltransferase-like 1	NA	NA	GO:0008374|O-acyltransferase activity;
LOC_Os04g03050	5.19996	6.7889	6.7111	1.7931	1.40415	1.37966	-2.21086	8.9761e-24	Subtilisin-like protease SBT3.3	GO:0031012|extracellular matrix;GO:0009505|plant-type cell wall;GO:0005578|proteinaceous extracellular matrix;	NA	GO:0004252|serine-type endopeptidase activity;
LOC_Os02g15280	6.0839	5.57534	9.42865	1.86153	1.64284	1.62481	-2.21073	8.28026e-09	NA	NA	NA	NA
LOC_Os01g53160	0.443499	0.513922	0.512688	0	0.138183	0.19294	-2.20948	0.00448928	Transcription repressor OFP8	GO:0005634|nucleus;	NA	NA
LOC_Os06g18010	7.60675	5.04637	4.91884	1.38114	1.51092	1.37885	-2.20884	3.17654e-17	Isoflavone 7-O-glucosyltransferase 1	NA	K13263	GO:0050004|isoflavone 7-O-glucosyltransferase activity;
LOC_Os07g37850	1.44181	1.03877	1.29535	0	0.634782	0.236354	-2.20828	0.00295948	NA	NA	NA	NA
LOC_Os07g38900	1.42623	1.36723	0.791576	0	0.393877	0.427746	-2.20709	0.00319595	NA	NA	NA	NA
LOC_Os09g14870	0.636196	0.827693	0.570389	0.189604	0.0292828	0.272578	-2.20686	0.00137052	Ankyrin repeat-containing protein At5g02620	GO:0005783|endoplasmic reticulum;GO:0016021|integral component of membrane;GO:0005886|plasma membrane;	NA	NA
LOC_Os03g57970	21.8984	16.1364	12.5818	3.73743	3.79999	4.7909	-2.20669	7.26202e-21	Non-specific lipid transfer protein GPI-anchored 2	GO:0031225|anchored component of membrane;GO:0046658|anchored component of plasma membrane;GO:0005886|plasma membrane;	NA	GO:0008289|lipid binding;
LOC_Os09g04430	5.21529	4.63601	4.28066	1.66353	0.903968	0.93003	-2.20654	2.47025e-11	NA	NA	NA	NA
LOC_Os04g24650	0.0534036	0.273525	0.341085	0.0700294	0.0324463	0.0604052	-2.20473	0.0177228	Transposon Ty3-I Gag-Pol polyprotein	GO:0005737|cytoplasm;GO:0005634|nucleus;GO:0000943|retrotransposon nucleocapsid;	K07497	GO:0004190|aspartic-type endopeptidase activity;GO:0005524|ATP binding;GO:0003677|DNA binding;GO:0003887|DNA-directed DNA polymerase activity;GO:0008233|peptidase activity;GO:0004540|ribonuclease activity;GO:0003723|RNA binding;GO:0003964|RNA-directed DNA polymerase activity;GO:0004523|RNA-DNA hybrid ribonuclease activity;GO:0008270|zinc ion binding;
LOC_Os04g48020	8.15348	4.02057	3.58117	1.23072	0.653379	1.93517	-2.20273	2.06292e-06	Uncharacterized protein MTH_249	NA	K08094	GO:0030246|carbohydrate binding;GO:0016853|isomerase activity;
LOC_Os01g02150	35.9188	29.8145	31.9948	7.83043	7.0545	9.03982	-2.20182	8.72664e-45	NA	NA	NA	NA
LOC_Os04g28620	39.7488	52.2932	40.965	12.0054	8.67839	11.8897	-2.20047	1.17915e-36	Fatty acyl-CoA reductase 1	GO:0009507|chloroplast;GO:0005886|plasma membrane;	K13356	GO:0080019|fatty-acyl-CoA reductase (alcohol-forming) activity;GO:0050062|long-chain-fatty-acyl-CoA reductase activity;
LOC_Os03g13570	0.38605	0.671025	0.557845	0.233648	0.0601415	0.111965	-2.1998	0.00380176	Probable xyloglucan endotransglucosylase/hydrolase protein 28	GO:0048046|apoplast;GO:0005618|cell wall;	K08235	GO:0004553|hydrolase activity, hydrolyzing O-glycosyl compounds;GO:0016762|xyloglucan:xyloglucosyl transferase activity;
LOC_Os01g62200	2.60811	2.09765	3.61225	0.46374	0.895259	0.66668	-2.19662	1.12781e-11	NA	NA	NA	NA
LOC_Os03g56820	1.93916	2.48026	2.50867	0.479785	0.59279	0.620771	-2.19531	6.58973e-10	Fatty acid 2-hydroxylase 1	GO:0005783|endoplasmic reticulum;GO:0005789|endoplasmic reticulum membrane;GO:0016021|integral component of membrane;	NA	GO:0005506|iron ion binding;GO:0016491|oxidoreductase activity;
LOC_Os07g31500	1.16814	1.18476	0.847331	0.30333	0.0819818	0.403366	-2.19009	6.56261e-07	LRR receptor-like serine/threonine-protein kinase GSO1	GO:0016021|integral component of membrane;GO:0005886|plasma membrane;GO:0009506|plasmodesma;	NA	GO:0005524|ATP binding;GO:0001653|peptide receptor activity;GO:0004675|transmembrane receptor protein serine/threonine kinase activity;GO:0031625|ubiquitin protein ligase binding;
LOC_Os03g61720	9.08441	11.564	8.2106	2.72931	1.95882	2.46961	-2.18896	5.1519e-24	Probable glycerol-3-phosphate acyltransferase 3	GO:0016021|integral component of membrane;	K13508	GO:0004366|glycerol-3-phosphate O-acyltransferase activity;
LOC_Os05g39400	1.1345	1.3184	1.06558	0.340045	0.164116	0.36664	-2.1879	5.23331e-06	NA	NA	NA	NA
LOC_Os05g11010	3.7435	4.64414	3.24033	0.962539	0.668952	1.24538	-2.18764	1.10061e-11	NA	NA	NA	NA
LOC_Os06g46340	1.18099	1.50182	1.13806	0.341913	0.170841	0.433711	-2.18684	2.44611e-09	Probable alpha-glucosidase Os06g0675700	NA	K01187	GO:0004558|alpha-1,4-glucosidase activity;GO:0030246|carbohydrate binding;GO:0032450|maltose alpha-glucosidase activity;
LOC_Os11g27240	0.467708	0.731667	0.371713	0.141535	0.0728628	0.16956	-2.18652	0.0070412	NA	NA	NA	NA
LOC_Os12g06980	0.0425273	0.109824	0.262489	0.0159335	0.0676717	0.0171796	-2.1843	0.0261637	NA	NA	NA	NA
LOC_Os05g48890	0.987654	0.566791	0.574265	0.246692	0.190498	0.0886621	-2.18362	0.00929576	Fasciclin-like arabinogalactan protein 13	GO:0031225|anchored component of membrane;GO:0046658|anchored component of plasma membrane;GO:0005794|Golgi apparatus;GO:0009505|plant-type cell wall;GO:0005886|plasma membrane;GO:0009506|plasmodesma;	NA	NA
LOC_Os05g34280	1.42186	2.00805	2.00323	0.233064	0.539922	0.502585	-2.18123	0.0183391	NA	NA	NA	NA
LOC_Os07g24820	4.83332	1.21351	1.23811	0.768249	0.444935	0.552223	-2.18094	0.0367376	NA	NA	NA	NA
LOC_Os12g36870	5.40769	4.66345	4.93198	0.873558	1.07137	1.73601	-2.18043	1.04417e-14	Probable galactinol--sucrose galactosyltransferase 2	GO:0009506|plasmodesma;	K06617	GO:0052692|raffinose alpha-galactosidase activity;GO:0016757|transferase activity, transferring glycosyl groups;
LOC_Os06g45940	8.90066	9.10521	10.7761	2.5868	2.15735	2.42467	-2.18029	2.31957e-38	Probable potassium transporter 13	GO:0016021|integral component of membrane;	K03549	GO:0015079|potassium ion transmembrane transporter activity;
LOC_Os12g37510	7.17364	5.53933	4.92011	1.65806	1.20198	1.53235	-2.17906	1.72062e-18	UDP-glycosyltransferase 91C1	GO:0005829|cytosol;	NA	GO:0016758|transferase activity, transferring hexosyl groups;
LOC_Os05g40960	10.6949	11.8903	14.1054	3.02323	3.08032	3.0484	-2.17795	8.25191e-30	Myb family transcription factor APL	GO:0005634|nucleus;	NA	GO:0003677|DNA binding;GO:0003700|transcription factor activity, sequence-specific DNA binding;
LOC_Os04g51190	2.92785	3.20969	1.60644	0.304108	0.645795	0.956354	-2.17743	1.06768e-07	Growth-regulating factor 3	GO:0005634|nucleus;	NA	GO:0005524|ATP binding;
LOC_Os07g29750	2.69101	2.4628	1.57632	0.910656	0.175804	0.600037	-2.17555	9.39674e-06	Probable xyloglucan endotransglucosylase/hydrolase protein 32	GO:0048046|apoplast;GO:0005618|cell wall;	NA	GO:0004553|hydrolase activity, hydrolyzing O-glycosyl compounds;GO:0016762|xyloglucan:xyloglucosyl transferase activity;
LOC_Os04g29090	4.05593	3.71989	2.91319	1.03244	0.700622	0.944526	-2.17503	5.19859e-15	NA	NA	NA	NA
LOC_Os08g14760	2.09423	2.66816	2.15535	0.496657	0.383522	0.840001	-2.17261	3.86133e-11	Probable 4-coumarate--CoA ligase 1	NA	K01904	GO:0016207|4-coumarate-CoA ligase activity;GO:0005524|ATP binding;
LOC_Os12g41140	2.36596	1.39171	1.46033	0.443221	0.365075	0.488505	-2.17049	5.67468e-09	NA	NA	NA	NA
LOC_Os02g50640	7.15823	7.77903	6.18821	1.40101	1.9654	1.93019	-2.16622	7.20168e-31	NA	NA	NA	NA
LOC_Os02g09740	0.588278	0.590798	0.322317	0.235713	0.132377	0.0154029	-2.16617	0.00354946	Protein STRUBBELIG-RECEPTOR FAMILY 8	GO:0016021|integral component of membrane;GO:0005886|plasma membrane;GO:0009506|plasmodesma;	NA	GO:0005524|ATP binding;GO:0001653|peptide receptor activity;GO:0004675|transmembrane receptor protein serine/threonine kinase activity;GO:0031625|ubiquitin protein ligase binding;
LOC_Os03g18729	5.06181	2.26374	3.71432	1.03714	0.640707	1.0437	-2.16497	0.00109562	NA	NA	NA	NA
LOC_Os03g39650	0.728275	0.680197	0.19153	0.114601	0.0294985	0.247127	-2.16468	0.0230916	Ent-isokaurene C2-hydroxylase	GO:0016021|integral component of membrane;	K16083	GO:0036201|ent-isokaurene C2-hydroxylase activity;GO:0020037|heme binding;GO:0005506|iron ion binding;
LOC_Os02g06380	6.43774	5.73717	5.95688	1.71347	1.45224	1.41189	-2.16458	3.1115e-20	Protein IRX15-LIKE	GO:0005794|Golgi apparatus;GO:0000139|Golgi membrane;GO:0016021|integral component of membrane;	NA	NA
LOC_Os07g44960	1.40029	1.54692	2.25051	0.448859	0.535673	0.322643	-2.16441	1.91802e-07	Nodulation protein H	NA	NA	GO:0008146|sulfotransferase activity;
LOC_Os01g05480	2.31913	1.79083	2.17825	0.511114	0.493358	0.569458	-2.16396	4.03615e-14	NA	NA	NA	NA
LOC_Os04g38600	893.622	831.695	731.609	198.319	210.943	208.495	-2.16331	1.70492e-57	Glyceraldehyde-3-phosphate dehydrogenase A, chloroplastic	GO:0009507|chloroplast;	K05298	GO:0047100|glyceraldehyde-3-phosphate dehydrogenase (NADP+) (phosphorylating) activity;GO:0051287|NAD binding;GO:0050661|NADP binding;
LOC_Os03g61620	20.1255	27.408	22.4021	6.38145	4.98348	6.23266	-2.16228	6.96847e-39	NA	NA	NA	NA
LOC_Os11g05550	5.44238	4.57113	4.52338	1.59164	1.11014	0.996461	-2.16041	1.31367e-13	NA	NA	NA	NA
LOC_Os01g60870	1.7024	1.22884	0.73287	0.27905	0.287313	0.334305	-2.15909	0.00353021	NA	NA	NA	NA
LOC_Os09g29284	0.804312	0.689379	0.494953	0.0727389	0.337017	0.0784279	-2.1587	0.00166411	Protein TRANSPARENT TESTA 12	GO:0016021|integral component of membrane;GO:0009705|plant-type vacuole membrane;	K03327	GO:0015238|drug transmembrane transporter activity;GO:0015299|solute:proton antiporter activity;GO:0022857|transmembrane transporter activity;
LOC_Os03g06430	2.05332	0.687371	1.28573	0.299174	0.346536	0.322572	-2.15869	0.0239559	NA	NA	NA	NA
LOC_Os01g72230	6.3042	7.4532	6.49589	1.36037	1.48146	2.25656	-2.1581	2.49239e-21	Probable ADP-ribosylation factor GTPase-activating protein AGD11	NA	K12486	GO:0005096|GTPase activator activity;GO:0046872|metal ion binding;
LOC_Os08g32920	0.160221	0.142622	0.218892	0.0573003	0.0737462	0	-2.15795	0.0381275	Dynamin-2B	GO:0009504|cell plate;GO:0045334|clathrin-coated endocytic vesicle;GO:0005829|cytosol;GO:0005874|microtubule;GO:0005886|plasma membrane;GO:0009506|plasmodesma;GO:0005773|vacuole;	K01528	GO:0030276|clathrin binding;GO:0005525|GTP binding;GO:0003924|GTPase activity;
LOC_Os02g33944	2.76292	2.15409	2.86826	0.794537	0.539922	0.639653	-2.15773	1.20947e-12	NA	NA	NA	NA
LOC_Os10g38920	1.05572	0.715661	0.272686	0.173048	0.213807	0.124388	-2.15478	0.00316101	Probable serine/threonine-protein kinase At1g01540	GO:0016021|integral component of membrane;GO:0005886|plasma membrane;	NA	GO:0005524|ATP binding;GO:0004674|protein serine/threonine kinase activity;
LOC_Os03g32480	0.653456	0.356414	0.677254	0.0590961	0.114086	0.233633	-2.15363	0.000570437	Copia protein	NA	NA	GO:0004190|aspartic-type endopeptidase activity;GO:0005524|ATP binding;GO:0003676|nucleic acid binding;GO:0008270|zinc ion binding;
LOC_Os01g16714	2.98305	3.33156	2.44758	0.3597	0.659687	1.1635	-2.15229	3.4051e-09	Probable indole-3-pyruvate monooxygenase YUCCA10	NA	K11816	GO:0050660|flavin adenine dinucleotide binding;GO:0004497|monooxygenase activity;GO:0004499|N,N-dimethylaniline monooxygenase activity;GO:0050661|NADP binding;
LOC_Os10g35490	3.25639	2.56424	3.42005	1.00932	0.359723	0.976638	-2.15186	4.01657e-09	Bifunctional epoxide hydrolase 2	GO:0005737|cytoplasm;GO:0005829|cytosol;GO:0070062|extracellular exosome;GO:0005777|peroxisome;	K08726	GO:0033885|10-hydroxy-9-(phosphonooxy)octadecanoate phosphatase activity;GO:0004301|epoxide hydrolase activity;GO:0042577|lipid phosphatase activity;GO:0000287|magnesium ion binding;GO:0016791|phosphatase activity;GO:0042803|protein homodimerization activity;GO:0005102|receptor binding;GO:0015643|toxic substance binding;
LOC_Os04g29550	86.4751	66.0289	65.9373	16.9005	15.8172	22.6729	-2.15159	3.7342e-38	Putative ripening-related protein 1	GO:0005576|extracellular region;	NA	NA
LOC_Os12g20110	0.0650442	0.0909854	0.0872759	0.0243698	0.00940925	0.0262757	-2.15133	0.0294395	Transposon Tf2-9 polyprotein	GO:0005737|cytoplasm;GO:0005634|nucleus;	NA	GO:0004190|aspartic-type endopeptidase activity;GO:0003677|DNA binding;GO:0003887|DNA-directed DNA polymerase activity;GO:0004519|endonuclease activity;GO:0046872|metal ion binding;GO:0003723|RNA binding;GO:0003964|RNA-directed DNA polymerase activity;
LOC_Os10g32900	0.469587	0.275099	0.367552	0.0342101	0.158504	0.0737714	-2.15111	0.00971558	Zinc finger protein CONSTANS-LIKE 4	GO:0005634|nucleus;	NA	GO:0008270|zinc ion binding;
LOC_Os03g22370	271.168	143.488	245.875	47.3032	58.8224	61.8482	-2.15038	3.0365e-26	NA	NA	NA	NA
LOC_Os10g39740	1.00884	0.935229	1.09334	0.407053	0.196456	0.18287	-2.14941	0.000181377	Glutathione S-transferase F9	GO:0048046|apoplast;GO:0009507|chloroplast;GO:0009570|chloroplast stroma;GO:0005737|cytoplasm;GO:0005829|cytosol;GO:0005886|plasma membrane;GO:0009506|plasmodesma;GO:0009579|thylakoid;GO:0005773|vacuole;	K00799	GO:0005507|copper ion binding;GO:0043295|glutathione binding;GO:0004602|glutathione peroxidase activity;GO:0004364|glutathione transferase activity;
LOC_Os02g14440	110.319	102.522	98.3065	22.8531	27.9612	28.3654	-2.14927	2.63372e-67	Peroxidase 4	GO:0005576|extracellular region;	K00430	GO:0020037|heme binding;GO:0046872|metal ion binding;GO:0004601|peroxidase activity;
LOC_Os03g22259	2.94425	2.94817	2.83047	0.772174	0.561203	0.881541	-2.14917	8.34195e-12	NA	NA	NA	NA
LOC_Os07g44250	3.3516	4.00709	4.49716	1.1162	0.754195	1.15335	-2.14753	4.92151e-10	Dirigent protein 5	GO:0048046|apoplast;	NA	GO:0042349|guiding stereospecific synthesis activity;
LOC_Os10g25090	17.1211	24.4674	16.9148	5.3946	4.87444	4.6339	-2.14577	1.60297e-32	Protein STRUBBELIG-RECEPTOR FAMILY 6	GO:0016021|integral component of membrane;	NA	GO:0005524|ATP binding;GO:0004672|protein kinase activity;
LOC_Os11g42170	3.4039	2.41305	2.88369	0.612654	0.946192	0.629114	-2.14312	6.36799e-07	NA	NA	NA	NA
LOC_Os08g43400	25.5329	30.5989	27.7309	6.28097	7.55761	7.62023	-2.1421	3.60481e-60	Kinesin-like protein NACK1	GO:0005871|kinesin complex;GO:0005874|microtubule;GO:0005634|nucleus;GO:0009524|phragmoplast;	NA	GO:0005524|ATP binding;GO:0003777|microtubule motor activity;
LOC_Os10g33520	3.10988	3.00174	2.76951	0.785404	0.816435	0.673122	-2.142	4.84597e-16	Long-chain-alcohol oxidase FAO1	GO:0016021|integral component of membrane;	NA	GO:0050660|flavin adenine dinucleotide binding;GO:0046577|long-chain-alcohol oxidase activity;
LOC_Os06g05930	121.272	97.1444	113.71	23.8359	23.7455	37.4058	-2.14149	9.02074e-37	NA	NA	NA	NA
LOC_Os02g17940	11.1991	11.584	10.1311	2.67321	2.27331	3.47819	-2.1384	1.19756e-29	Protein SRG1	NA	NA	GO:0046872|metal ion binding;GO:0016682|oxidoreductase activity, acting on diphenols and related substances as donors, oxygen as acceptor;GO:0016706|oxidoreductase activity, acting on paired donors, with incorporation or reduction of molecular oxygen, 2-oxoglutarate as one donor, and incorporation of one atom each of oxygen into both donors;
LOC_Os05g11300	1.26545	1.72759	1.33715	0.207427	0.880972	0	-2.13828	0.024158	NA	NA	NA	NA
LOC_Os11g29420	1.00433	1.70206	2.71204	0.658499	0.254249	0.473334	-2.13538	0.0206902	NA	NA	NA	NA
LOC_Os01g59120	0.146089	0.311768	0.388774	0.0957848	0.0986209	0.0229502	-2.13449	0.0437381	Cyclin-B1-1	GO:0005634|nucleus;	K05868	NA
LOC_Os04g35580	1.37609	1.00508	1.21417	0.492138	0.0844517	0.353752	-2.13392	0.00048697	NA	NA	NA	NA
LOC_Os11g15700	5.4532	4.77742	4.97664	0.557873	1.72317	1.56756	-2.13342	2.7049e-12	Disease resistance protein RGA2	NA	NA	GO:0043531|ADP binding;GO:0005524|ATP binding;
LOC_Os05g43930	2.49578	2.37592	2.37673	0.409097	0.737117	0.686144	-2.13212	1.1916e-10	O-methyltransferase ZRP4	NA	NA	GO:0008171|O-methyltransferase activity;
LOC_Os01g22670	0.585857	0.613948	0.598119	0.100206	0.23214	0.120048	-2.12872	0.000158094	Fruit bromelain	NA	NA	GO:0008234|cysteine-type peptidase activity;
LOC_Os04g14270	0.594109	0.783108	1.18579	0.292151	0.225601	0.14	-2.12635	0.0259004	NA	NA	NA	NA
LOC_Os05g30010	6.55275	10.2328	8.26219	2.12258	2.18166	2.1781	-2.12626	6.34846e-31	Putative E3 ubiquitin-protein ligase LIN-1	NA	NA	GO:0016874|ligase activity;GO:0004842|ubiquitin-protein transferase activity;
LOC_Os05g47840	1.23361	1.18617	1.01075	0.206509	0.239202	0.420581	-2.12616	5.23756e-07	Adenylate isopentenyltransferase 1, chloroplastic	GO:0009507|chloroplast;GO:0005739|mitochondrion;GO:0009536|plastid;	K10760	GO:0052623|ADP dimethylallyltransferase activity;GO:0009824|AMP dimethylallyltransferase activity;GO:0005524|ATP binding;GO:0052622|ATP dimethylallyltransferase activity;GO:0052381|tRNA dimethylallyltransferase activity;
LOC_Os01g09190	5.3173	3.40052	3.34524	0.394682	1.62547	1.04023	-2.12517	2.10506e-07	NA	NA	NA	NA
LOC_Os03g05530	7.45223	8.21536	9.62772	1.75976	1.85042	2.90664	-2.12514	4.96792e-21	WAT1-related protein At2g39510	GO:0016021|integral component of membrane;	NA	GO:0022857|transmembrane transporter activity;
LOC_Os11g32500	33.0896	27.2741	30.2605	6.55984	6.32032	10.512	-2.12502	6.84081e-30	Rubredoxin-1	GO:0005737|cytoplasm;	NA	GO:0005506|iron ion binding;
LOC_Os02g35180	56.8893	51.4956	57.6672	13.3635	13.1543	16.4142	-2.1245	1.03506e-58	Two-component response regulator ARR3	GO:0005737|cytoplasm;GO:0005634|nucleus;	K14492	GO:0000156|phosphorelay response regulator activity;
LOC_Os12g02380	44.2527	40.3081	35.9439	10.2964	10.2282	10.6346	-2.12421	3.7348e-51	Elongation factor P	GO:0005737|cytoplasm;	K02356	GO:0003746|translation elongation factor activity;
LOC_Os01g63540	0.277241	0.817884	0.434	0.121184	0.187159	0.0871081	-2.12387	0.00480076	Cytochrome P450 86A1	GO:0016021|integral component of membrane;GO:0005773|vacuole;	K15401	GO:0018685|alkane 1-monooxygenase activity;GO:0070330|aromatase activity;GO:0020037|heme binding;GO:0005506|iron ion binding;
LOC_Os01g02080	46.07	38.0026	40.093	8.72405	10.6309	12.7593	-2.12301	1.01329e-46	Peptidyl-prolyl cis-trans isomerase CYP26-2, chloroplastic	GO:0009507|chloroplast;GO:0009534|chloroplast thylakoid;	K03768	GO:0042277|peptide binding;GO:0003755|peptidyl-prolyl cis-trans isomerase activity;
LOC_Os08g16820	4.63312	4.97022	6.52753	1.3808	0.853012	1.91889	-2.1227	7.47343e-09	NA	NA	NA	NA
LOC_Os08g30340	8.4993	9.91045	9.18558	2.00045	2.64816	2.49071	-2.12213	2.63781e-29	Very-long-chain (3R)-3-hydroxyacyl-CoA dehydratase PASTICCINO 2A	GO:0005789|endoplasmic reticulum membrane;GO:0016021|integral component of membrane;	K10703	GO:0016829|lyase activity;
LOC_Os02g45390	1.2795	1.27553	1.16643	0.29609	0.228642	0.425663	-2.12144	1.21074e-05	Putative RING-H2 finger protein ATL36	GO:0016021|integral component of membrane;	NA	GO:0008270|zinc ion binding;
LOC_Os10g35180	0.527434	0.408305	0.385307	0.0960608	0.0445073	0.193338	-2.12086	0.000178639	ABC transporter G family member 11	GO:0009897|external side of plasma membrane;GO:0016021|integral component of membrane;GO:0005886|plasma membrane;	NA	GO:0005524|ATP binding;GO:0016887|ATPase activity;GO:0015245|fatty acid transporter activity;GO:0042803|protein homodimerization activity;
LOC_Os01g68460	0.644443	0.397148	0.880431	0	0.177974	0.276111	-2.11927	0.0285521	NA	NA	NA	NA
LOC_Os05g46550	1.55828	2.32909	1.32641	0.287354	0.320518	0.734408	-2.11578	6.04635e-07	AP-1 complex subunit mu-2	GO:0030131|clathrin adaptor complex;GO:0030665|clathrin-coated vesicle membrane;GO:0005829|cytosol;GO:0031901|early endosome membrane;GO:0005794|Golgi apparatus;	K12393	NA
LOC_Os06g41980	0.734075	0.535079	0.978623	0.124208	0.383657	0.0669611	-2.1153	0.00103281	Protein LYK5	GO:0016021|integral component of membrane;GO:0005886|plasma membrane;GO:0009506|plasmodesma;	NA	GO:0005524|ATP binding;GO:0008061|chitin binding;GO:0001653|peptide receptor activity;GO:0042803|protein homodimerization activity;GO:0004675|transmembrane receptor protein serine/threonine kinase activity;GO:0031625|ubiquitin protein ligase binding;
LOC_Os02g14680	1.06325	1.3488	1.26147	0.256838	0.509997	0.184617	-2.11525	4.48862e-06	UDP-glycosyltransferase 72B1	GO:0043231|intracellular membrane-bounded organelle;	NA	GO:0050505|hydroquinone glucosyltransferase activity;GO:0080043|quercetin 3-O-glucosyltransferase activity;GO:0080044|quercetin 7-O-glucosyltransferase activity;GO:0035251|UDP-glucosyltransferase activity;GO:0008194|UDP-glycosyltransferase activity;
LOC_Os01g72760	1.51877	1.7699	1.37268	0.300619	0.551333	0.351142	-2.11445	5.1731e-08	Premnaspirodiene oxygenase	GO:0016021|integral component of membrane;	NA	GO:0020037|heme binding;GO:0005506|iron ion binding;GO:0004497|monooxygenase activity;GO:0016705|oxidoreductase activity, acting on paired donors, with incorporation or reduction of molecular oxygen;
LOC_Os09g10274	57.7649	51.1756	50.5313	12.4803	15.0584	13.9548	-2.11428	1.34647e-49	NA	NA	NA	NA
LOC_Os06g03970	3.48783	4.76452	4.03917	1.1803	1.1393	0.895543	-2.1142	4.48561e-22	LRR receptor-like serine/threonine-protein kinase ERL1	GO:0016021|integral component of membrane;GO:0016020|membrane;GO:0005886|plasma membrane;GO:0009506|plasmodesma;	NA	GO:0005524|ATP binding;GO:0001653|peptide receptor activity;GO:0004675|transmembrane receptor protein serine/threonine kinase activity;GO:0031625|ubiquitin protein ligase binding;
LOC_Os01g42520	19.396	18.2616	20.068	4.8683	4.85901	5.30857	-2.11381	3.32149e-50	NA	NA	NA	NA
LOC_Os12g05040	0.923845	0.960472	0.965498	0.290068	0.237169	0.220768	-2.11373	1.38742e-10	Copper transport protein ATX1	GO:0000785|chromatin;GO:0005829|cytosol;	K07213	GO:0046872|metal ion binding;
LOC_Os06g08080	81.1147	82.0753	69.0894	19.2137	19.1477	22.1784	-2.11311	3.58183e-58	Pyrophosphate-energized vacuolar membrane proton pump	GO:0016021|integral component of membrane;GO:0005774|vacuolar membrane;	NA	GO:0009678|hydrogen-translocating pyrophosphatase activity;GO:0004427|inorganic diphosphatase activity;GO:0046872|metal ion binding;
LOC_Os09g28580	2.26373	4.2311	6.1424	0.989494	1.10369	1.18542	-2.11242	1.93367e-05	Cyclin-dependent kinase inhibitor 6	GO:0005634|nucleus;	NA	GO:0004861|cyclin-dependent protein serine/threonine kinase inhibitor activity;
LOC_Os02g45450	2.57418	3.17531	3.50407	0.733823	0.793328	0.879128	-2.1115	4.77157e-11	Dehydration-responsive element-binding protein 1G	GO:0005634|nucleus;	NA	GO:0003677|DNA binding;GO:0003700|transcription factor activity, sequence-specific DNA binding;
LOC_Os06g20040	2.25501	2.79973	2.02493	0.584912	0.777882	0.490512	-2.1105	5.33452e-11	Protein ASPARTIC PROTEASE IN GUARD CELL 1	GO:0005783|endoplasmic reticulum;GO:0005576|extracellular region;	NA	GO:0004190|aspartic-type endopeptidase activity;GO:0070001|aspartic-type peptidase activity;GO:0003677|DNA binding;
LOC_Os07g32620	6.24252	4.9998	4.2184	0.963055	1.77339	1.278	-2.10942	5.5928e-15	Anthocyanidin 5,3-O-glucosyltransferase	NA	NA	GO:0016758|transferase activity, transferring hexosyl groups;
LOC_Os09g33850	6.54544	8.35379	11.6126	2.50343	2.30139	2.14224	-2.10884	5.54444e-10	Protein FLOWERING LOCUS T	GO:0005737|cytoplasm;GO:0005634|nucleus;	K16223	GO:0008429|phosphatidylethanolamine binding;
LOC_Os05g32110	42.6958	49.147	41.53	13.2387	10.3401	11.1669	-2.10804	2.28223e-42	COBRA-like protein 3	GO:0031225|anchored component of membrane;GO:0016021|integral component of membrane;GO:0005886|plasma membrane;	NA	NA
LOC_Os06g08090	38.4556	38.0471	35.6824	9.38799	9.42656	10.5296	-2.10796	2.95822e-64	Heparanase-like protein 3	GO:0005576|extracellular region;GO:0005765|lysosomal membrane;GO:0009505|plant-type cell wall;	NA	GO:0004566|beta-glucuronidase activity;
LOC_Os12g36810	0.807735	0.589384	0.995753	0.198601	0.178921	0.237926	-2.10776	5.38582e-05	Probable polygalacturonase	GO:0016021|integral component of membrane;	NA	GO:0004650|polygalacturonase activity;
LOC_Os01g07240	1.71522	2.01863	1.87953	0.65602	0.144738	0.673645	-2.10715	8.98557e-06	NA	NA	NA	NA
LOC_Os01g63880	2.10529	2.05717	2.22681	0.522299	0.499352	0.643598	-2.10711	8.57361e-15	NA	NA	NA	NA
LOC_Os03g21960	1.92077	1.41271	1.12491	0.444487	0.228824	0.4899	-2.10679	2.09787e-07	Alanine--glyoxylate aminotransferase 2 homolog 3, mitochondrial	GO:0005739|mitochondrion;	K00827	GO:0008453|alanine-glyoxylate transaminase activity;GO:0030170|pyridoxal phosphate binding;
LOC_Os02g03790	3.24629	3.56584	3.66315	1.00511	1.07292	0.679982	-2.10626	2.39105e-15	NA	NA	NA	NA
LOC_Os09g32080	26.241	29.7539	21.5872	5.21371	6.80535	8.34155	-2.10622	1.08966e-34	Chitinase-like protein 1	GO:0048046|apoplast;GO:0005794|Golgi apparatus;	NA	GO:0030247|polysaccharide binding;
LOC_Os07g41600	2.63287	3.09271	2.79678	0.575426	0.571304	1.06359	-2.10535	5.43949e-11	NA	NA	NA	NA
LOC_Os07g22400	0.617724	1.06349	1.05679	0.289299	0.290418	0.145565	-2.10488	2.23774e-05	Probable DNA primase large subunit	GO:1990077|primosome complex;	NA	GO:0051539|4 iron, 4 sulfur cluster binding;GO:0003677|DNA binding;GO:0003896|DNA primase activity;GO:0046872|metal ion binding;
LOC_Os11g04660	10.8036	8.56733	8.34764	2.13842	1.94029	3.15108	-2.10475	3.04379e-18	Protein STRICTOSIDINE SYNTHASE-LIKE 12	GO:0005794|Golgi apparatus;GO:0005886|plasma membrane;GO:0009506|plasmodesma;GO:0005774|vacuolar membrane;GO:0005773|vacuole;	K01757	GO:0016829|lyase activity;
LOC_Os03g52040	6.87059	10.5999	8.12217	2.6718	2.03919	2.03217	-2.10253	2.66772e-19	Serine carboxypeptidase-like 18	GO:0005576|extracellular region;	K16296	GO:0004185|serine-type carboxypeptidase activity;
LOC_Os06g37020	5.81676	4.57536	5.39426	0.820697	1.56573	1.70037	-2.10214	2.06107e-14	NA	NA	NA	NA
LOC_Os03g49740	0.579722	0.81093	0.700081	0.217201	0.0838622	0.234189	-2.10069	0.0371453	NA	NA	NA	NA
LOC_Os07g35740	0.281822	0.4572	0.183255	0.142138	0.0439041	0.061302	-2.10039	0.023689	Cysteine-rich receptor-like protein kinase 10	GO:0016021|integral component of membrane;GO:0005886|plasma membrane;GO:0009506|plasmodesma;	NA	GO:0005524|ATP binding;GO:0001653|peptide receptor activity;GO:0004675|transmembrane receptor protein serine/threonine kinase activity;GO:0031625|ubiquitin protein ligase binding;
LOC_Os03g41120	2.44999	1.33434	1.4161	0.395413	0.343509	0.60398	-2.09922	9.10397e-06	NA	NA	NA	NA
LOC_Os04g46780	11.8073	12.9068	12.2414	2.95231	3.16638	3.60764	-2.09869	9.88615e-39	Vesicle-associated protein 1-3	GO:0005783|endoplasmic reticulum;GO:0005789|endoplasmic reticulum membrane;GO:0016021|integral component of membrane;	NA	NA
LOC_Os06g45370	43.5715	35.5515	31.9566	8.05502	10.152	11.07	-2.09675	8.53713e-42	Fructose-1,6-bisphosphatase, chloroplastic	GO:0009507|chloroplast;	NA	GO:0042132|fructose 1,6-bisphosphate 1-phosphatase activity;GO:0046872|metal ion binding;
LOC_Os08g37940	61.6366	54.6111	56.6951	12.1614	15.6842	17.8439	-2.09542	1.03584e-53	Haloacid dehalogenase-like hydrolase domain-containing protein At4g39970	GO:0009507|chloroplast;GO:0009941|chloroplast envelope;GO:0009570|chloroplast stroma;	NA	GO:0016787|hydrolase activity;GO:0046872|metal ion binding;
LOC_Os12g29160	0.959887	2.15394	0.676184	0.131117	0.546747	0.320443	-2.09467	0.000249766	NA	NA	NA	NA
LOC_Os10g36060	15.6565	21.8458	18.6844	5.12014	4.9358	4.79895	-2.0928	3.61728e-41	NA	NA	NA	NA
LOC_Os06g40818	4.52855	2.49539	3.33561	1.18768	0.579243	0.966043	-2.09254	9.87345e-10	Protein ASPARTIC PROTEASE IN GUARD CELL 1	GO:0005783|endoplasmic reticulum;GO:0005576|extracellular region;	NA	GO:0004190|aspartic-type endopeptidase activity;GO:0070001|aspartic-type peptidase activity;GO:0003677|DNA binding;
LOC_Os07g38790	3.57017	3.08996	3.66572	0.697886	0.898187	1.1078	-2.09245	8.62902e-17	Beta-hexosaminidase 2	GO:0005886|plasma membrane;	K12373	GO:0004563|beta-N-acetylhexosaminidase activity;GO:0015929|hexosaminidase activity;GO:0035251|UDP-glucosyltransferase activity;
LOC_Os01g22954	0.454453	0.486426	0.404381	0.06273	0.121101	0.157818	-2.09133	0.00116325	Serine carboxypeptidase-like 33	GO:0005576|extracellular region;	K16297	GO:0004185|serine-type carboxypeptidase activity;
LOC_Os08g44620	1.48102	1.25497	1.7678	0.404604	0.312438	0.465332	-2.09113	2.35867e-07	NA	NA	NA	NA
LOC_Os09g37260	0.708275	0.311198	0.498938	0.154796	0.119535	0.111269	-2.09073	0.047689	NA	NA	NA	NA
LOC_Os06g09240	1.33139	1.14608	0.833674	0	0.192597	0.657355	-2.0906	0.00374607	Anthocyanidin 3-O-glucosyltransferase	NA	K12930	GO:0047213|anthocyanidin 3-O-glucosyltransferase activity;
LOC_Os11g35400	1.20415	0.83827	1.01105	0.287096	0.295597	0.223564	-2.09019	5.45448e-08	Long chain acyl-CoA synthetase 2	GO:0005783|endoplasmic reticulum;GO:0009506|plasmodesma;	K01897	GO:0005524|ATP binding;GO:0004467|long-chain fatty acid-CoA ligase activity;GO:0031957|very long-chain fatty acid-CoA ligase activity;
LOC_Os08g30080	4.92394	6.76851	5.43418	1.41244	1.24651	1.88551	-2.08765	5.80474e-16	DIBOA-glucoside dioxygenase BX6	GO:0005737|cytoplasm;	K13229	GO:0046872|metal ion binding;GO:0016706|oxidoreductase activity, acting on paired donors, with incorporation or reduction of molecular oxygen, 2-oxoglutarate as one donor, and incorporation of one atom each of oxygen into both donors;
LOC_Os07g42520	24.4581	20.7091	29.9962	6.11959	5.46575	8.32063	-2.08707	1.20463e-23	Dirigent protein 20	GO:0048046|apoplast;	NA	NA
LOC_Os07g12390	2.65807	1.94321	2.93719	0.41007	0.870813	0.663213	-2.08655	3.24626e-05	NA	NA	NA	NA
LOC_Os05g06720	33.2181	33.0021	28.3182	8.00076	8.20153	8.91238	-2.08591	1.63067e-48	GDSL esterase/lipase At1g09390	GO:0005576|extracellular region;	NA	GO:0016788|hydrolase activity, acting on ester bonds;
LOC_Os06g22330	2.64232	3.13907	2.50199	0.732427	0.891885	0.587221	-2.08392	1.12257e-13	NA	NA	NA	NA
LOC_Os02g12510	0.498209	0.875601	0.623927	0.163329	0.0840823	0.273937	-2.08241	0.00673859	Pathogenesis-related protein 5	GO:0048046|apoplast;GO:0005618|cell wall;GO:0005773|vacuole;	NA	NA
LOC_Os01g44970	1.59053	2.13344	2.10785	0.91428	0.220629	0.431281	-2.08134	5.13619e-06	Polygalacturonase At1g48100	GO:0005618|cell wall;GO:0005576|extracellular region;	NA	GO:0004650|polygalacturonase activity;
LOC_Os02g17730	1.68278	1.77449	0.737595	0.441334	0.568003	0.105745	-2.07691	0.0420017	Leucine-rich repeat receptor-like serine/threonine-protein kinase BAM2	GO:0016021|integral component of membrane;GO:0005886|plasma membrane;GO:0009506|plasmodesma;	NA	GO:0005524|ATP binding;GO:0001653|peptide receptor activity;GO:0033612|receptor serine/threonine kinase binding;GO:0004675|transmembrane receptor protein serine/threonine kinase activity;GO:0031625|ubiquitin protein ligase binding;
LOC_Os01g51980	49.5823	35.4729	31.0148	9.0098	10.566	11.4544	-2.07626	1.74863e-33	Alliin lyase (Fragment)	GO:0005773|vacuole;	NA	GO:0047654|alliin lyase activity;
LOC_Os05g25370	5.74637	7.65675	6.15997	1.59717	2.0872	1.56018	-2.07538	9.34875e-26	Receptor-like protein kinase FERONIA	GO:0043680|filiform apparatus;GO:0016021|integral component of membrane;GO:0005622|intracellular;GO:0016020|membrane;GO:0005886|plasma membrane;GO:0009506|plasmodesma;	NA	GO:0005524|ATP binding;GO:0001653|peptide receptor activity;GO:0004672|protein kinase activity;GO:0004675|transmembrane receptor protein serine/threonine kinase activity;GO:0031625|ubiquitin protein ligase binding;
LOC_Os08g08990	1.50738	2.1446	1.73043	0.512467	0.621863	0.315741	-2.07288	4.5977e-05	Germin-like protein 8-5	GO:0048046|apoplast;	NA	GO:0030145|manganese ion binding;GO:0045735|nutrient reservoir activity;
LOC_Os08g16830	9.63402	12.9787	16.8049	2.52667	3.512	4.51452	-2.07133	2.16207e-14	NA	NA	NA	NA
LOC_Os04g01960	1.97727	1.74993	1.85716	0.583389	0.500552	0.419344	-2.07054	3.47657e-06	NA	NA	NA	NA
LOC_Os01g74300	311.9	299.076	385.79	74.7784	92.6448	101.596	-2.06743	1.14791e-46	NA	NA	NA	NA
LOC_Os01g18240	14.2469	21.366	15.5553	4.23207	4.88055	4.70316	-2.06536	7.45872e-31	Transcription factor MYB86	GO:0005634|nucleus;	K09422	GO:0003677|DNA binding;
LOC_Os02g46100	0.584746	0.406559	1.0562	0.235936	0.182192	0.127194	-2.06498	0.0216257	RING-H2 finger protein ATL80	GO:0016021|integral component of membrane;	NA	GO:0008270|zinc ion binding;
LOC_Os02g33640	0.329897	0.248483	0.286022	0.133108	0.102787	0	-2.06353	0.0486549	NA	NA	NA	NA
LOC_Os12g02550	13.4338	18.2133	13.732	4.34682	4.73464	3.1903	-2.06343	7.84315e-22	NA	NA	NA	NA
LOC_Os07g43370	18.1928	13.8361	12.8573	4.24634	3.1002	4.74494	-2.06274	1.03885e-23	NA	NA	NA	NA
LOC_Os03g10500	8.93869	9.51421	8.84953	2.17233	2.58613	2.60247	-2.06229	1.88452e-25	Adenylyl-sulfate kinase 3	GO:0005829|cytosol;	K00860	GO:0004020|adenylylsulfate kinase activity;GO:0005524|ATP binding;
LOC_Os08g43490	3.1813	2.71569	2.24104	0.556229	0.912739	0.699688	-2.06155	1.88585e-07	Chaperone protein dnaJ 11, chloroplastic	GO:0009507|chloroplast;GO:0009570|chloroplast stroma;GO:0005737|cytoplasm;GO:0005634|nucleus;GO:0009536|plastid;	NA	NA
LOC_Os02g49160	1.39008	1.55249	1.35066	0.18857	0.436846	0.497	-2.06154	4.23279e-05	Auxin-responsive protein IAA8	GO:0005634|nucleus;	K14484	NA
LOC_Os06g02900	1.72562	2.33956	1.59764	0.581874	0.424364	0.534437	-2.06143	4.70406e-09	Protein ASPARTIC PROTEASE IN GUARD CELL 1	GO:0005783|endoplasmic reticulum;GO:0005576|extracellular region;	NA	GO:0004190|aspartic-type endopeptidase activity;GO:0070001|aspartic-type peptidase activity;GO:0003677|DNA binding;
LOC_Os12g02300	47.396	41.7739	41.2234	11.3421	9.88283	13.9919	-2.0604	3.81999e-38	Non-specific lipid-transfer protein 3	NA	NA	GO:0008289|lipid binding;
LOC_Os12g38810	3.50335	3.19051	2.87174	0.709986	0.774008	1.08073	-2.05861	1.66492e-12	NA	NA	NA	NA
LOC_Os12g01560	5.1736	7.21776	6.27165	1.43706	1.57424	2.04192	-2.05742	4.82017e-19	Protein trichome birefringence-like 34	GO:0005794|Golgi apparatus;GO:0000139|Golgi membrane;GO:0016021|integral component of membrane;	NA	NA
LOC_Os02g37770	9.9904	8.73725	7.81962	1.74676	3.31594	2.09263	-2.05637	4.27345e-14	Lecithin-cholesterol acyltransferase-like 1	NA	NA	GO:0008374|O-acyltransferase activity;
LOC_Os01g08670	5.1159	2.87895	4.08713	1.07955	0.952724	1.21941	-2.0526	5.89734e-08	NA	NA	NA	NA
LOC_Os01g57880	1.56368	1.229	1.21327	0.178304	0.481907	0.384499	-2.05125	0.00112219	Early nodulin-like protein 1	GO:0031225|anchored component of membrane;GO:0046658|anchored component of plasma membrane;GO:0005886|plasma membrane;GO:0009506|plasmodesma;	NA	GO:0009055|electron carrier activity;
LOC_Os11g02450	53.878	46.2075	43.1219	13.4512	12.1519	13.3298	-2.05118	2.59217e-43	Elongation factor P	GO:0005737|cytoplasm;	K02356	GO:0003746|translation elongation factor activity;
LOC_Os01g53640	1.40439	1.04474	1.1888	0.454718	0.33358	0.212455	-2.04949	7.6687e-08	Proline-rich receptor-like protein kinase PERK8	GO:0016021|integral component of membrane;GO:0005886|plasma membrane;GO:0009506|plasmodesma;	NA	GO:0005524|ATP binding;GO:0001653|peptide receptor activity;GO:0005199|structural constituent of cell wall;GO:0004675|transmembrane receptor protein serine/threonine kinase activity;GO:0031625|ubiquitin protein ligase binding;
LOC_Os05g38230	21.2815	17.4183	15.2742	4.46646	3.99361	6.22793	-2.0493	1.08718e-27	Aldo-keto reductase family 4 member C10	GO:0005829|cytosol;GO:0005634|nucleus;	NA	GO:0016491|oxidoreductase activity;
LOC_Os02g44155	9.92707	6.17435	10.5249	1.57789	3.1223	2.48106	-2.04651	4.50776e-10	NA	NA	NA	NA
LOC_Os11g02630	9.83893	12.0153	10.8967	2.98414	3.45656	2.52356	-2.04578	2.55726e-29	NA	NA	NA	NA
LOC_Os11g29740	5.30319	3.92556	4.72341	1.7985	1.01846	1.03422	-2.04547	8.5912e-07	NA	NA	NA	NA
LOC_Os09g32730	2.70881	1.54913	1.36637	0.263121	0.812736	0.42555	-2.04221	0.000191767	NA	NA	NA	NA
LOC_Os03g16610	2.27464	2.59351	1.50925	0.301016	0.824128	0.609776	-2.03933	1.62978e-08	Laccase-10	GO:0048046|apoplast;	NA	GO:0005507|copper ion binding;GO:0052716|hydroquinone:oxygen oxidoreductase activity;
LOC_Os11g29840	1.4542	2.52595	2.34148	0.350252	0.811402	0.559475	-2.03922	2.12571e-07	NA	NA	NA	NA
LOC_Os07g06570	0.865325	0.729987	0.682719	0.181556	0.0350496	0.39151	-2.03881	0.00473889	Probable receptor-like protein kinase At1g49730	GO:0016021|integral component of membrane;GO:0005886|plasma membrane;	NA	GO:0005524|ATP binding;GO:0004674|protein serine/threonine kinase activity;
LOC_Os06g34400	0.411115	0.309657	0.220653	0.077015	0.0892073	0.0830384	-2.0385	0.0224716	RING-H2 finger protein ATL57	GO:0016021|integral component of membrane;	NA	GO:0008270|zinc ion binding;
LOC_Os03g24910	1.72939	1.43286	1.42942	0.136067	0.595409	0.489031	-2.03708	4.10814e-06	Nodulation protein H	NA	NA	GO:0008146|sulfotransferase activity;
LOC_Os09g39050	0.327272	0.221855	0.36887	0.042916	0.13256	0.0616966	-2.03574	0.0451826	NA	NA	NA	NA
LOC_Os12g42430	8.9874	11.3769	8.70664	1.91281	2.69211	3.39301	-2.03455	4.8063e-23	Protein IQ-DOMAIN 1	GO:0005634|nucleus;	NA	NA
LOC_Os04g42360	1.01091	1.03964	0.693867	0.152957	0.295287	0.293192	-2.03437	1.36667e-06	NA	NA	NA	NA
LOC_Os10g33900	13.8497	10.1935	13.5366	3.41103	3.70186	3.21394	-2.03433	4.10712e-24	Probable cytokinin riboside 5'-monophosphate phosphoribohydrolase LOGL10	NA	NA	GO:0016799|hydrolase activity, hydrolyzing N-glycosyl compounds;
LOC_Os09g12720	0.208316	1.12973	0.684817	0.218536	0.0843776	0.255264	-2.03419	0.00926917	NA	NA	NA	NA
LOC_Os01g45860	0.904971	0.702937	0.610937	0.0741694	0.0859112	0.426508	-2.03348	0.00295112	DELLA protein GAI	GO:0005634|nucleus;	K14494	GO:0003700|transcription factor activity, sequence-specific DNA binding;GO:0000989|transcription factor activity, transcription factor binding;
LOC_Os12g26880	4.25727	3.03561	2.77241	1.11653	0.862195	0.802572	-2.03271	1.98003e-07	NA	NA	NA	NA
LOC_Os03g18170	0.463422	0.255974	0.377235	0.0810263	0.0312845	0.174727	-2.03041	0.0327562	Mitogen-activated protein kinase kinase kinase 2	GO:0005737|cytoplasm;GO:0005874|microtubule;	NA	GO:0005524|ATP binding;GO:0004709|MAP kinase kinase kinase activity;
LOC_Os01g68740	3.77728	2.92797	2.10114	0.673257	0.557029	1.17529	-2.03	1.21392e-07	NA	NA	NA	NA
LOC_Os01g70730	3.40457	2.60382	2.6566	0.549476	1.11381	0.691193	-2.02989	1.33193e-07	NA	NA	NA	NA
LOC_Os01g03940	3.45502	3.60568	2.15039	0.764205	0.590125	1.17711	-2.02806	1.56866e-07	NA	NA	NA	NA
LOC_Os11g44950	0.773088	0.545131	0.710677	0.129417	0.233186	0.186052	-2.02765	2.85295e-06	Beta-D-xylosidase 1	GO:0048046|apoplast;GO:0009505|plant-type cell wall;GO:0005578|proteinaceous extracellular matrix;	NA	GO:0046556|alpha-L-arabinofuranosidase activity;
LOC_Os03g54750	6.88487	11.7859	9.08538	2.31304	2.53517	2.84256	-2.02765	9.96646e-13	COBRA-like protein 3	GO:0031225|anchored component of membrane;GO:0016021|integral component of membrane;GO:0005886|plasma membrane;	NA	NA
LOC_Os12g04500	69.7446	75.7681	82.1849	19.5981	20.8251	22.5757	-2.02758	1.18414e-52	Two-component response regulator ARR9	GO:0005634|nucleus;	K14492	GO:0000156|phosphorelay response regulator activity;
LOC_Os11g10870	5.09424	5.3926	6.20729	1.20364	2.2307	1.168	-2.02676	2.37841e-11	NA	NA	NA	NA
LOC_Os03g18900	3.18451	5.26909	4.02078	1.3007	0.792954	1.37782	-2.02641	4.80611e-08	NA	NA	NA	NA
LOC_Os03g44040	2.25973	1.56022	1.41498	0.246937	0.762746	0.355	-2.0264	0.0441745	NA	NA	NA	NA
LOC_Os08g01380	826.084	800.971	813.622	209.271	251.122	217.147	-2.02205	9.3491e-56	Ferredoxin-1, chloroplastic	GO:0009507|chloroplast;	K02639	GO:0051537|2 iron, 2 sulfur cluster binding;GO:0009055|electron carrier activity;GO:0046872|metal ion binding;
LOC_Os06g28780	1.27197	0.982633	1.28661	0.384916	0.0990784	0.491877	-2.02016	0.000191203	NA	NA	NA	NA
LOC_Os09g36350	40.4437	43.5116	37.3779	11.0799	10.3821	12.338	-2.01704	2.33548e-52	Endoglucanase 24	GO:0005576|extracellular region;	NA	GO:0008810|cellulase activity;
LOC_Os12g12934	29.7782	26.6124	25.8088	7.82607	7.2814	7.77404	-2.017	7.41892e-52	Protein NRT1/ PTR FAMILY 4.3	GO:0016021|integral component of membrane;GO:0005886|plasma membrane;	NA	GO:0005215|transporter activity;
LOC_Os05g32270	3.89994	4.48847	5.27477	0.981904	1.42169	1.38219	-2.01686	1.49836e-14	AP2-like ethylene-responsive transcription factor At2g41710	GO:0005634|nucleus;	NA	GO:0003677|DNA binding;GO:0003700|transcription factor activity, sequence-specific DNA binding;
LOC_Os06g04169	1.93772	1.51909	1.46716	0.596353	0.180199	0.5964	-2.01541	9.06812e-07	NA	NA	NA	NA
LOC_Os07g11980	1.05454	1.929	1.20273	0.19755	0.152549	0.781001	-2.013	0.00966541	NA	NA	NA	NA
LOC_Os11g25720	1.71098	1.971	2.12697	0.527917	0.764364	0.332036	-2.01141	1.45819e-05	DIMBOA UDP-glucosyltransferase BX8	NA	NA	GO:0047254|2,4-dihydroxy-7-methoxy-2H-1,4-benzoxazin-3(4H)-one 2-D-glucosyltransferase activity;GO:0046527|glucosyltransferase activity;
LOC_Os07g38000	15.7122	15.9049	16.5065	3.33471	4.50641	5.5645	-2.01099	4.39472e-26	Cytochrome c6, chloroplastic	GO:0009543|chloroplast thylakoid lumen;	K08906	GO:0009055|electron carrier activity;GO:0020037|heme binding;GO:0046872|metal ion binding;
LOC_Os02g34710	1.64724	1.31991	2.00804	0.36767	0.780773	0.231248	-2.01065	3.6835e-05	NA	NA	NA	NA
LOC_Os05g50170	0.340645	0.473682	0.393787	0.103084	0.106136	0.123495	-2.00922	0.00533958	Probable isoprenylcysteine alpha-carbonyl methylesterase ICME	GO:0005789|endoplasmic reticulum membrane;GO:0000139|Golgi membrane;GO:0016021|integral component of membrane;	K15889	GO:0052689|carboxylic ester hydrolase activity;
LOC_Os11g42800	12.0759	12.4	12.2063	2.81449	3.48695	3.95723	-2.00857	9.02074e-37	Kinesin-like protein KIFC3	GO:0005813|centrosome;GO:0030659|cytoplasmic vesicle membrane;GO:0070062|extracellular exosome;GO:0005794|Golgi apparatus;GO:0005871|kinesin complex;GO:0005874|microtubule;GO:0005915|zonula adherens;	K10406	GO:0005524|ATP binding;GO:0016887|ATPase activity;GO:0003777|microtubule motor activity;
LOC_Os01g31010	0.628291	0.334049	0.347132	0.0969286	0.187122	0.069673	-2.00735	0.0289567	NA	NA	NA	NA
LOC_Os02g58740	0.465239	0.315382	0.830259	0.061008	0.188443	0.175412	-2.00687	0.0450735	NA	NA	NA	NA
LOC_Os05g28780	0.393114	0.465297	0.68572	0.147286	0.113735	0.158805	-2.00468	0.0405546	NA	NA	NA	NA
LOC_Os12g37400	0.238293	0.448714	0.303753	0.1116	0.137885	0.0320875	-2.0017	0.00757252	DNA replication licensing factor MCM7	GO:0005737|cytoplasm;GO:0042555|MCM complex;GO:0005634|nucleus;	K02210	GO:0005524|ATP binding;GO:0003677|DNA binding;GO:0003678|DNA helicase activity;
LOC_Os03g19220	22.1404	21.2866	23.2086	6.93626	6.04489	5.84055	-2.00147	5.16566e-24	NA	NA	NA	NA
LOC_Os04g39300	8.07453	7.87648	8.08136	1.99616	3.14992	1.62201	-1.99952	8.84579e-12	NA	NA	NA	NA
LOC_Os08g23180	35.5114	36.2032	29.8904	9.44792	9.59577	9.62283	-1.99872	1.46021e-49	Fasciclin-like arabinogalactan protein 1	GO:0031225|anchored component of membrane;GO:0046658|anchored component of plasma membrane;GO:0005618|cell wall;GO:0005886|plasma membrane;	NA	NA
LOC_Os05g43610	0.103419	0.489634	0.346916	0.154989	0.0448814	0.0696296	-1.99816	0.0300263	Protein BREAST CANCER SUSCEPTIBILITY 1 homolog	GO:0070531|BRCA1-A complex;GO:0031436|BRCA1-BARD1 complex;GO:0005634|nucleus;GO:0005886|plasma membrane;	K10683	GO:0004842|ubiquitin-protein transferase activity;GO:0008270|zinc ion binding;
LOC_Os02g43594	0.336123	0.299203	0.430507	0.0801393	0.123768	0.086407	-1.99736	0.0164071	Vesicle-associated protein 2-1	GO:0005783|endoplasmic reticulum;GO:0005789|endoplasmic reticulum membrane;GO:0016021|integral component of membrane;GO:0005886|plasma membrane;	NA	NA
LOC_Os09g25850	18.3096	21.3558	13.4423	5.59724	4.85028	4.53308	-1.99683	4.75046e-25	Protein ECERIFERUM 3	GO:0005789|endoplasmic reticulum membrane;GO:0016021|integral component of membrane;GO:0016020|membrane;GO:0005886|plasma membrane;	NA	GO:0005506|iron ion binding;GO:0016491|oxidoreductase activity;
LOC_Os09g25000	1.77686	3.29973	1.64015	0.682943	0.651461	0.577534	-1.99626	1.37796e-06	U-box domain-containing protein 45	NA	NA	GO:0016874|ligase activity;GO:0070696|transmembrane receptor protein serine/threonine kinase binding;GO:0004842|ubiquitin-protein transferase activity;
LOC_Os04g57650	1.46523	1.70884	1.5094	0.495842	0.526477	0.311863	-1.9933	4.52798e-05	NA	NA	NA	NA
LOC_Os02g33380	4.64048	2.49662	3.58027	0.507098	0.89505	1.56217	-1.99316	2.93512e-06	NA	NA	NA	NA
LOC_Os07g10770	63.0053	83.848	70.7058	20.0985	20.2837	21.237	-1.99286	8.70523e-45	Probable cellulose synthase A catalytic subunit 8 [UDP-forming]	GO:0016021|integral component of membrane;GO:0005886|plasma membrane;	K10999	GO:0016760|cellulose synthase (UDP-forming) activity;GO:0008270|zinc ion binding;
LOC_Os06g21570	4.79243	5.16685	6.38421	1.47869	2.0934	1.06289	-1.99218	2.55666e-12	Beta-glucosidase 24	NA	NA	GO:0008422|beta-glucosidase activity;
LOC_Os08g37250	1.00205	0.781716	0.840343	0.328505	0.181195	0.236131	-1.99194	0.000403012	Patatin-like protein 2	NA	NA	GO:0016787|hydrolase activity;
LOC_Os07g07230	8.39391	11.2934	8.97936	3.1593	2.5175	2.45212	-1.99193	2.59787e-27	Probable inactive leucine-rich repeat receptor-like protein kinase At3g03770	GO:0016021|integral component of membrane;GO:0005886|plasma membrane;	NA	GO:0005524|ATP binding;GO:0004672|protein kinase activity;
LOC_Os04g54930	1.69747	2.97861	2.04988	0.293529	0.868883	0.738468	-1.99141	3.32503e-08	ABC transporter B family member 19	GO:0016021|integral component of membrane;GO:0005886|plasma membrane;	K05658	GO:0005524|ATP binding;GO:0042626|ATPase activity, coupled to transmembrane movement of substances;GO:0010329|auxin efflux transmembrane transporter activity;
LOC_Os07g32630	9.45702	5.17385	5.22503	1.83957	1.73892	2.02904	-1.99099	2.86303e-13	UDP-glycosyltransferase 71B7	NA	NA	GO:0016758|transferase activity, transferring hexosyl groups;
LOC_Os09g12290	88.5946	89.844	86.9319	24.5845	25.0289	25.5883	-1.99095	2.90967e-61	Bifunctional aspartokinase/homoserine dehydrogenase 2, chloroplastic	GO:0009507|chloroplast;	K12524	GO:0016597|amino acid binding;GO:0004072|aspartate kinase activity;GO:0005524|ATP binding;GO:0004412|homoserine dehydrogenase activity;GO:0050661|NADP binding;
LOC_Os03g15870	109.366	103.936	92.097	25.6875	31.1448	29.9449	-1.98968	3.89818e-55	50S ribosomal protein L4, chloroplastic	GO:0009507|chloroplast;GO:0009570|chloroplast stroma;GO:0009535|chloroplast thylakoid membrane;GO:0022626|cytosolic ribosome;GO:0016020|membrane;GO:0005634|nucleus;GO:0000311|plastid large ribosomal subunit;GO:0009579|thylakoid;	K02926	GO:0008266|poly(U) RNA binding;GO:0019843|rRNA binding;GO:0003735|structural constituent of ribosome;
LOC_Os10g42520	2.12937	1.45112	1.7143	0.132966	0.616064	0.669039	-1.98957	0.00384337	NA	NA	NA	NA
LOC_Os02g11705	6.05286	4.31594	6.2916	1.16413	0.980674	2.51036	-1.98843	8.6971e-07	NA	NA	NA	NA
LOC_Os09g29490	20.4724	16.8176	15.7729	4.86609	4.84033	5.36523	-1.98744	4.35737e-33	Peroxidase 17	GO:0005829|cytosol;GO:0005576|extracellular region;GO:0005773|vacuole;	K00430	GO:0020037|heme binding;GO:0046872|metal ion binding;GO:0004601|peroxidase activity;
LOC_Os02g37690	18.8726	19.8296	18.5511	5.29204	6.12983	4.87801	-1.98699	2.18543e-41	UDP-glycosyltransferase 91B1	NA	NA	GO:0016758|transferase activity, transferring hexosyl groups;
LOC_Os02g15750	251.282	238.002	241.752	61.2394	71.7224	75.4518	-1.98625	3.39759e-59	Rhodanese-like domain-containing protein 4, chloroplastic	GO:0009507|chloroplast;GO:0009941|chloroplast envelope;GO:0009534|chloroplast thylakoid;GO:0009535|chloroplast thylakoid membrane;GO:0005576|extracellular region;GO:0016021|integral component of membrane;	NA	GO:0008061|chitin binding;GO:0004568|chitinase activity;
LOC_Os06g02630	1.54221	2.03758	1.54351	0.530448	0.460817	0.476612	-1.98584	1.08628e-08	NA	NA	NA	NA
LOC_Os05g27100	60.7218	40.9831	45.8786	10.4908	15.2461	16.2995	-1.98555	1.05485e-28	NA	NA	NA	NA
LOC_Os11g12300	14.1898	16.9605	18.3094	5.67374	4.42842	4.03447	-1.9845	2.12143e-20	Disease resistance protein RPM1	GO:0012505|endomembrane system;GO:0019897|extrinsic component of plasma membrane;GO:0005886|plasma membrane;	K13457	GO:0043531|ADP binding;GO:0005524|ATP binding;GO:0000166|nucleotide binding;
LOC_Os01g59920	8.7395	8.58963	8.3838	1.88676	2.72507	2.68732	-1.98418	3.18193e-26	Probable S-sulfocysteine synthase, chloroplastic	GO:0009507|chloroplast;GO:0009543|chloroplast thylakoid lumen;GO:0005737|cytoplasm;GO:0031977|thylakoid lumen;	K01738	GO:0004124|cysteine synthase activity;GO:0030170|pyridoxal phosphate binding;GO:0016740|transferase activity;
LOC_Os06g34810	4.4648	5.66896	8.02772	0.8364	2.19597	2.04411	-1.982	9.78453e-06	NA	NA	NA	NA
LOC_Os06g09350	5.36208	3.13006	7.6175	0.878929	1.69679	1.95852	-1.98093	3.26975e-06	NA	NA	NA	NA
LOC_Os01g46400	4.26286	2.50405	1.78791	0.632829	0.678715	1.11193	-1.97966	4.67269e-07	Protein trichome birefringence-like 19	GO:0016021|integral component of membrane;	NA	NA
LOC_Os03g08600	8.07433	7.71262	5.45506	2.01678	2.2131	1.85024	-1.97866	2.69492e-20	UDP-glucuronate:xylan alpha-glucuronosyltransferase 2	GO:0005794|Golgi apparatus;GO:0000139|Golgi membrane;GO:0016021|integral component of membrane;	NA	GO:0015020|glucuronosyltransferase activity;GO:0080116|glucuronoxylan glucuronosyltransferase activity;GO:0046872|metal ion binding;
LOC_Os01g59150	61.9428	54.5458	49.6979	14.153	15.489	17.9474	-1.97808	3.48646e-49	Tubulin beta-6 chain	GO:0005737|cytoplasm;GO:0005874|microtubule;	K07375	GO:0005525|GTP binding;GO:0003924|GTPase activity;GO:0005200|structural constituent of cytoskeleton;
LOC_Os01g32849	0.792902	0.495808	0.843098	0.235415	0.0454474	0.324335	-1.97586	0.000574937	NA	NA	NA	NA
LOC_Os05g03120	1.38392	2.29627	1.31869	0.289311	0.609294	0.52935	-1.97369	1.41408e-07	Interactor of constitutive active ROPs 2, chloroplastic	GO:0009507|chloroplast;	NA	NA
LOC_Os12g19381	8504.58	7378.67	8105.29	2074.74	2406.28	2426.24	-1.97088	7.34564e-45	Ribulose bisphosphate carboxylase small chain A, chloroplastic	GO:0009507|chloroplast;	K01602	GO:0004497|monooxygenase activity;GO:0016984|ribulose-bisphosphate carboxylase activity;
LOC_Os05g36010	3.512	2.50471	2.27879	0.711942	0.652848	1.00751	-1.97086	2.09691e-12	Subtilisin-like protease SBT1.7	GO:0048046|apoplast;GO:0005618|cell wall;GO:0005576|extracellular region;GO:0009505|plant-type cell wall;	NA	GO:0004252|serine-type endopeptidase activity;
LOC_Os09g26200	0.515249	0.659757	0.38716	0.135132	0.208699	0.0971336	-1.9695	0.036495	Zinc finger protein 2	GO:0005737|cytoplasm;GO:0005634|nucleus;	NA	GO:0046872|metal ion binding;GO:0003700|transcription factor activity, sequence-specific DNA binding;
LOC_Os05g41380	4.25982	2.69518	3.28087	1.1172	0.603898	1.20458	-1.96879	2.45664e-05	NA	NA	NA	NA
LOC_Os12g14540	1.5582	1.76049	1.0644	0.743023	0.143442	0.400567	-1.96865	0.00883081	NA	NA	NA	NA
LOC_Os01g21960	10.4726	13.022	9.76175	3.36157	2.79706	3.44654	-1.9675	1.33645e-27	Probable receptor-like protein kinase At5g18500	GO:0016021|integral component of membrane;GO:0005886|plasma membrane;	NA	GO:0005524|ATP binding;GO:0004674|protein serine/threonine kinase activity;
LOC_Os07g15370	0.855035	0.763287	0.981561	0.207635	0.12827	0.402973	-1.96676	4.92892e-06	Metal transporter Nramp5	GO:0016021|integral component of membrane;	NA	GO:0005215|transporter activity;
LOC_Os11g30910	1.91872	1.70982	1.09145	0.2835	0.656761	0.407563	-1.9631	2.69063e-06	Cytosolic sulfotransferase 10	GO:0005737|cytoplasm;	NA	GO:0080118|brassinosteroid sulfotransferase activity;
LOC_Os11g01740	16.58	18.5685	15.4366	4.92402	4.64733	5.0783	-1.96242	3.98371e-42	Probable receptor-like protein kinase At5g18500	GO:0016021|integral component of membrane;GO:0005886|plasma membrane;	NA	GO:0005524|ATP binding;GO:0004674|protein serine/threonine kinase activity;
LOC_Os10g36520	1.06043	0.958479	0.647412	0	0.644286	0.0999554	-1.96187	0.0481906	NA	NA	NA	NA
LOC_Os01g04390	4.94063	2.34307	2.86451	0.319939	1.05	1.49483	-1.96157	9.75102e-05	NA	NA	NA	NA
LOC_Os05g19030	2.56228	2.50105	2.52942	0.68571	0.767789	0.739339	-1.96144	2.00972e-12	NA	NA	NA	NA
LOC_Os03g43670	1.858	2.56255	2.00455	0.576187	0.444935	0.840167	-1.96051	3.52554e-12	Putative receptor protein kinase CRINKLY4	GO:0009986|cell surface;GO:0030139|endocytic vesicle;GO:0016021|integral component of membrane;GO:0032585|multivesicular body membrane;GO:0005886|plasma membrane;	NA	GO:0005524|ATP binding;GO:0042803|protein homodimerization activity;GO:0004674|protein serine/threonine kinase activity;GO:0019199|transmembrane receptor protein kinase activity;
LOC_Os03g22634	17.2889	15.019	17.3414	4.5442	4.92802	4.90852	-1.95973	2.9593e-45	(S)-beta-bisabolene synthase	NA	NA	GO:0000287|magnesium ion binding;GO:0010333|terpene synthase activity;
LOC_Os06g06780	37.8613	33.0478	28.387	8.12357	7.64342	13.0675	-1.95927	2.61142e-25	NA	NA	NA	NA
LOC_Os08g10730	0.86754	0.544535	0.977809	0.265446	0.175697	0.24532	-1.95867	0.000525189	Protein ASPARTIC PROTEASE IN GUARD CELL 1	GO:0005783|endoplasmic reticulum;GO:0005576|extracellular region;	NA	GO:0004190|aspartic-type endopeptidase activity;GO:0070001|aspartic-type peptidase activity;GO:0003677|DNA binding;
LOC_Os08g14364	0.870109	1.89891	1.06872	0.292563	0.271103	0.546771	-1.9583	3.31725e-05	Plasma membrane ATPase	GO:0016021|integral component of membrane;GO:0005886|plasma membrane;	K01535	GO:0005524|ATP binding;GO:0008553|hydrogen-exporting ATPase activity, phosphorylative mechanism;GO:0046872|metal ion binding;
LOC_Os08g43390	13.5797	11.0767	12.635	3.48344	3.70135	3.62568	-1.95802	6.31306e-36	Cytochrome P450 78A6	GO:0016021|integral component of membrane;GO:0016020|membrane;	NA	GO:0020037|heme binding;GO:0005506|iron ion binding;GO:0016709|oxidoreductase activity, acting on paired donors, with incorporation or reduction of molecular oxygen, NAD(P)H as one donor, and incorporation of one atom of oxygen;
LOC_Os07g37350	2.02403	1.26792	1.43051	0.446739	0.385561	0.528902	-1.95606	1.94074e-08	NA	NA	NA	NA
LOC_Os07g24190	130.973	156.653	130.911	40.1192	39.2377	42.1522	-1.95596	1.2219e-46	Probable cellulose synthase A catalytic subunit 3 [UDP-forming]	GO:0016021|integral component of membrane;GO:0005886|plasma membrane;	K10999	GO:0016760|cellulose synthase (UDP-forming) activity;GO:0008270|zinc ion binding;
LOC_Os11g28184	8.90273	11.7933	10.5846	2.74159	3.58275	2.78277	-1.95579	5.86646e-33	NA	NA	NA	NA
LOC_Os05g29676	1.97727	1.35391	1.18183	0.471425	0.364038	0.465938	-1.95577	8.72793e-05	RING-H2 finger protein ATL64	GO:0016021|integral component of membrane;	NA	GO:0008270|zinc ion binding;
LOC_Os04g43490	6.53826	8.97111	7.76437	1.52908	2.53022	2.70853	-1.95524	5.14725e-20	Casein kinase I isoform delta-like	GO:0005737|cytoplasm;GO:0009506|plasmodesma;	K02218	GO:0005524|ATP binding;GO:0004674|protein serine/threonine kinase activity;
LOC_Os06g28820	11.8796	15.23	13.649	4.12536	3.79683	3.94804	-1.9529	1.73667e-41	Achilleol B synthase	GO:0016021|integral component of membrane;	K19011	GO:0016866|intramolecular transferase activity;
LOC_Os07g40130	2.36457	2.88648	2.52727	0.85537	0.536675	0.883841	-1.9524	4.54708e-08	NA	NA	NA	NA
LOC_Os02g42190	6.54999	8.5164	7.8896	2.25249	2.21724	2.24184	-1.95111	3.96105e-26	Wall-associated receptor kinase 5	GO:0016021|integral component of membrane;GO:0009506|plasmodesma;	NA	GO:0005524|ATP binding;GO:0005509|calcium ion binding;GO:0001653|peptide receptor activity;GO:0030247|polysaccharide binding;GO:0004675|transmembrane receptor protein serine/threonine kinase activity;GO:0031625|ubiquitin protein ligase binding;
LOC_Os04g36070	16.1156	14.3724	15.0627	3.47624	4.4651	5.31911	-1.94986	6.40887e-34	Two-component response regulator ARR3	GO:0005737|cytoplasm;GO:0005634|nucleus;	K14492	GO:0000156|phosphorelay response regulator activity;
LOC_Os01g44360	0.6244	0.783844	0.733089	0.272931	0.105379	0.24523	-1.94887	0.0182856	CBS domain-containing protein CBSX3, mitochondrial	GO:0005739|mitochondrion;	NA	GO:0050897|cobalt ion binding;
LOC_Os03g62670	18.6351	15.3147	16.5872	3.45712	5.37579	5.88911	-1.9475	2.70826e-26	Probable thiol methyltransferase 2	GO:0009507|chloroplast;GO:0009941|chloroplast envelope;	NA	GO:0018708|thiol S-methyltransferase activity;
LOC_Os09g16950	17.725	18.0675	16.3023	4.88733	4.71753	5.63721	-1.94671	1.92232e-42	L-type lectin-domain containing receptor kinase IX.1	GO:0016021|integral component of membrane;GO:0005886|plasma membrane;GO:0009506|plasmodesma;	NA	GO:0005524|ATP binding;GO:0030246|carbohydrate binding;GO:0001653|peptide receptor activity;GO:0004675|transmembrane receptor protein serine/threonine kinase activity;GO:0031625|ubiquitin protein ligase binding;
LOC_Os11g07830	7.79522	10.9258	8.07652	2.16033	2.1158	3.56022	-1.9466	8.08413e-14	Dirigent protein 21	GO:0048046|apoplast;GO:0005618|cell wall;	NA	NA
LOC_Os08g39860	22.6453	25.8513	23.282	7.55728	5.07648	8.34018	-1.94653	1.24734e-27	Beta-glucosidase 27	NA	K01188	GO:0008422|beta-glucosidase activity;
LOC_Os09g02840	0.16443	0.210546	0.26255	0	0.0499512	0.123992	-1.94593	0.0350046	NA	NA	NA	NA
LOC_Os10g07080	2.56028	1.09876	1.2583	0.429429	0.542631	0.448984	-1.94497	3.46121e-05	NA	NA	NA	NA
LOC_Os10g38580	44.0414	35.1446	35.1744	11.7099	10.3207	11.4579	-1.94323	2.11114e-35	Probable glutathione S-transferase GSTU6	NA	K00799	GO:0004364|glutathione transferase activity;
LOC_Os02g42160	8.86001	9.64335	9.65069	3.04145	2.53652	2.71091	-1.94154	1.47392e-27	Wall-associated receptor kinase-like 8	GO:0016021|integral component of membrane;	NA	GO:0005524|ATP binding;GO:0005509|calcium ion binding;GO:0030247|polysaccharide binding;GO:0004674|protein serine/threonine kinase activity;
LOC_Os07g35940	1.06748	0.706582	0.577276	0.381768	0.196536	0.121963	-1.94048	0.00352659	Beta-amylase	NA	NA	GO:0016161|beta-amylase activity;
LOC_Os02g49870	118.719	101.252	117.206	28.1716	35.5559	35.643	-1.93872	6.86698e-51	Protein CURVATURE THYLAKOID 1A, chloroplastic	GO:0009507|chloroplast;GO:0009941|chloroplast envelope;GO:0009534|chloroplast thylakoid;GO:0009535|chloroplast thylakoid membrane;GO:0016021|integral component of membrane;GO:0010287|plastoglobule;GO:0009579|thylakoid;	NA	NA
LOC_Os06g48030	3.19474	2.09539	3.23668	0.658997	0.763323	1.06581	-1.93775	6.85733e-12	Peroxidase 16	GO:0005576|extracellular region;	K00430	GO:0020037|heme binding;GO:0046872|metal ion binding;GO:0004601|peroxidase activity;
LOC_Os07g49370	1.95926	1.62765	2.00262	0.642306	0.408465	0.597487	-1.93666	5.38181e-08	Probable glucuronosyltransferase Os07g0694400	GO:0000139|Golgi membrane;GO:0016021|integral component of membrane;	NA	GO:0015018|galactosylgalactosylxylosylprotein 3-beta-glucuronosyltransferase activity;
LOC_Os02g34490	0.235433	0.376828	0.317876	0.115773	0.134101	0.0277396	-1.93375	0.00598344	NA	NA	NA	NA
LOC_Os01g35590	0.898758	0.947739	0.844163	0.353569	0.182019	0.254148	-1.93245	0.0454414	NA	NA	NA	NA
LOC_Os03g52630	68.9736	85.105	72.3484	21.0513	21.9922	23.9516	-1.9313	4.87043e-48	Endoglucanase 10	GO:0016021|integral component of membrane;	K01179	GO:0008810|cellulase activity;
LOC_Os01g66740	1.40259	1.4086	1.39058	0.664176	0.236714	0.367242	-1.92776	0.000140799	Probably inactive leucine-rich repeat receptor-like protein kinase At5g48380	GO:0016021|integral component of membrane;GO:0005886|plasma membrane;GO:0009506|plasmodesma;	NA	GO:0005524|ATP binding;GO:0016301|kinase activity;GO:0001653|peptide receptor activity;GO:0004672|protein kinase activity;GO:0033612|receptor serine/threonine kinase binding;GO:0004675|transmembrane receptor protein serine/threonine kinase activity;GO:0031625|ubiquitin protein ligase binding;
LOC_Os05g32130	4.18181	4.58774	2.90314	0.357633	1.47289	1.54241	-1.92717	4.33546e-05	NA	NA	NA	NA
LOC_Os07g30670	121.013	109.318	128.209	29.348	38.5467	38.6441	-1.92704	5.1219e-49	NA	NA	NA	NA
LOC_Os02g58214	5.88811	7.8777	7.04563	2.04489	1.66076	2.48359	-1.925	4.3414e-17	NA	NA	NA	NA
LOC_Os04g31760	1.36114	0.512616	1.56902	0.324528	0.501205	0.174955	-1.92476	0.0255699	NA	NA	NA	NA
LOC_Os03g16470	34.0233	27.6393	29.8149	8.08219	9.37972	9.67136	-1.92461	2.54653e-41	NA	NA	NA	NA
LOC_Os08g03630	15.9103	17.5119	19.3349	5.96573	5.14127	4.57251	-1.92425	8.56246e-30	2-succinylbenzoate--CoA ligase, chloroplastic/peroxisomal	GO:0009507|chloroplast;GO:0031969|chloroplast membrane;GO:0016021|integral component of membrane;GO:0005778|peroxisomal membrane;GO:0005777|peroxisome;	K14760	GO:0005524|ATP binding;GO:0008756|o-succinylbenzoate-CoA ligase activity;
LOC_Os06g06910	5.30332	3.37201	2.58762	0.496741	1.32512	1.49317	-1.92278	9.55242e-07	NA	NA	NA	NA
LOC_Os01g70200	30.2509	35.4065	27.7462	8.2097	10.495	9.12453	-1.92209	6.64137e-40	Probable glucuronosyltransferase Os01g0926700	GO:0000139|Golgi membrane;GO:0016021|integral component of membrane;	NA	GO:0016757|transferase activity, transferring glycosyl groups;
LOC_Os12g09720	1.77114	1.84007	2.58138	0.640702	0.680287	0.518109	-1.92068	7.03123e-05	Protein GOS9	NA	NA	GO:0030246|carbohydrate binding;
LOC_Os01g55820	0.570366	0.773292	0.357146	0	0.231024	0.25089	-1.91944	0.0290301	PLASMODESMATA CALLOSE-BINDING PROTEIN 3	GO:0031225|anchored component of membrane;GO:0005886|plasma membrane;GO:0009506|plasmodesma;	NA	GO:0001872|(1->3)-beta-D-glucan binding;GO:0030247|polysaccharide binding;
LOC_Os02g02460	0.599128	0.437998	0.49653	0.254181	0.160593	0.0498292	-1.91941	0.00235937	Probable metal-nicotianamine transporter YSL8	GO:0016021|integral component of membrane;	NA	NA
LOC_Os05g46610	1.6418	1.54578	1.72	0.579637	0.383657	0.505929	-1.91891	3.22078e-07	Myb-related protein Hv33	GO:0005634|nucleus;	NA	GO:0003677|DNA binding;
LOC_Os01g05820	6.31043	3.5701	3.21381	0.809113	1.19281	1.87697	-1.91838	4.46263e-08	Gamma-glutamyltranspeptidase 3	GO:0016021|integral component of membrane;GO:0005774|vacuolar membrane;GO:0005773|vacuole;	K18592	GO:0003840|gamma-glutamyltransferase activity;GO:0016756|glutathione gamma-glutamylcysteinyltransferase activity;GO:0036374|glutathione hydrolase activity;
LOC_Os12g40470	1.16215	0.875346	1.94054	0.338657	0.457648	0.365143	-1.91737	0.00406664	NA	NA	NA	NA
LOC_Os05g11650	0.935876	0.476854	0.775611	0.324857	0.27873	0.051891	-1.91681	0.00685673	NA	NA	NA	NA
LOC_Os03g60720	0.63196	0.692364	0.377727	0.263679	0.145439	0.108305	-1.9163	0.00817426	Expansin-A7	GO:0005618|cell wall;GO:0005576|extracellular region;GO:0016020|membrane;	NA	NA
LOC_Os07g05470	50.0601	54.1918	48.7398	14.8064	14.328	16.5821	-1.91572	5.36594e-52	187-kDa microtubule-associated protein AIR9	GO:0055028|cortical microtubule;GO:0009524|phragmoplast;GO:0009574|preprophase band;GO:0005819|spindle;	NA	NA
LOC_Os08g07740	2.76219	1.08187	1.50475	0.362213	0.531436	0.676939	-1.91544	3.16892e-05	Nuclear transcription factor Y subunit B-3	GO:0005634|nucleus;	NA	GO:0043565|sequence-specific DNA binding;GO:0003700|transcription factor activity, sequence-specific DNA binding;
LOC_Os03g01200	46.341	58.5532	58.4154	16.484	17.9809	14.3208	-1.91379	3.7473e-36	Chromodomain-helicase-DNA-binding protein 1-like	GO:0005737|cytoplasm;GO:0005654|nucleoplasm;GO:0005634|nucleus;GO:0005886|plasma membrane;	NA	GO:0005524|ATP binding;GO:0004003|ATP-dependent DNA helicase activity;GO:0016887|ATPase activity;GO:0003676|nucleic acid binding;GO:0000166|nucleotide binding;
LOC_Os07g44780	1.42363	1.38207	1.54516	0.373369	0.224247	0.685861	-1.91373	1.64851e-05	GDSL esterase/lipase At1g28600	GO:0005618|cell wall;GO:0005576|extracellular region;	NA	GO:0016788|hydrolase activity, acting on ester bonds;
LOC_Os09g33460	6.10027	3.88243	3.61993	1.24022	1.34079	1.47094	-1.91344	1.36378e-12	Double-stranded RNA-binding protein 5	NA	NA	GO:0003725|double-stranded RNA binding;
LOC_Os09g10690	8.11539	4.10961	5.42613	1.32272	2.22855	1.68548	-1.91311	8.73304e-09	NA	NA	NA	NA
LOC_Os06g08580	12.0018	12.0928	11.2727	3.14074	4.13101	3.32436	-1.91189	6.49401e-30	Shikimate O-hydroxycinnamoyltransferase	NA	NA	GO:0047172|shikimate O-hydroxycinnamoyltransferase activity;
LOC_Os04g11030	2.40276	3.11685	2.50756	0.700176	0.878607	0.817849	-1.91044	7.42848e-06	NA	NA	NA	NA
LOC_Os07g30760	1.88048	1.79133	1.87015	0.797797	0.308032	0.573462	-1.91032	6.58043e-07	7-deoxyloganetic acid glucosyltransferase	NA	NA	GO:0035251|UDP-glucosyltransferase activity;
LOC_Os05g47690	1.50867	2.376	1.35261	0.269775	0.555526	0.711027	-1.91001	0.00141839	Reticulon-like protein B9	GO:0005789|endoplasmic reticulum membrane;GO:0016021|integral component of membrane;	NA	NA
LOC_Os03g22040	1.37778	2.05851	1.8881	0.473894	0.526045	0.596117	-1.90978	8.25424e-09	NA	NA	NA	NA
LOC_Os02g46260	17.4185	18.9348	14.6829	4.75966	5.25063	5.32199	-1.90931	5.81099e-38	Serine carboxypeptidase-like 19	GO:0005576|extracellular region;	K09756	GO:0004185|serine-type carboxypeptidase activity;GO:0047202|sinapoylglucose-choline O-sinapoyltransferase activity;GO:0016752|sinapoyltransferase activity;
LOC_Os08g39430	53.2242	28.077	34.2813	10.4564	12.4071	11.7325	-1.90918	1.04943e-17	Thylakoid lumenal 19 kDa protein, chloroplastic	GO:0009543|chloroplast thylakoid lumen;GO:0019898|extrinsic component of membrane;GO:0009654|photosystem II oxygen evolving complex;	NA	GO:0005509|calcium ion binding;
LOC_Os05g42060	12.9392	10.2576	12.6089	2.92689	3.30835	4.48215	-1.90775	2.92022e-22	Scopoletin glucosyltransferase	NA	NA	GO:0042802|identical protein binding;GO:0050275|scopoletin glucosyltransferase activity;
LOC_Os08g03850	1.47636	2.38289	2.37716	0.27657	0.640707	0.894601	-1.90652	0.00408964	NA	NA	NA	NA
LOC_Os07g41590	0.520405	0.587964	0.305496	0.170605	0.131742	0.122632	-1.90514	0.0241223	Probable carboxylesterase 18	NA	NA	GO:0052689|carboxylic ester hydrolase activity;
LOC_Os06g42800	6.75775	9.32543	7.56968	2.97575	1.43618	2.70519	-1.90287	1.71376e-13	Protein STRUBBELIG-RECEPTOR FAMILY 8	GO:0016021|integral component of membrane;GO:0005886|plasma membrane;GO:0009506|plasmodesma;	NA	GO:0005524|ATP binding;GO:0001653|peptide receptor activity;GO:0004675|transmembrane receptor protein serine/threonine kinase activity;GO:0031625|ubiquitin protein ligase binding;
LOC_Os07g30810	6.03654	8.23062	6.11959	2.06306	1.95675	2.14382	-1.90285	3.56293e-22	Nucleobase-ascorbate transporter 11	GO:0016021|integral component of membrane;GO:0005886|plasma membrane;	NA	GO:0005215|transporter activity;
LOC_Os01g02750	1.0242	1.18287	2.21256	0.358148	0.345705	0.611418	-1.90248	0.000183222	Probable receptor-like protein kinase At5g39030	GO:0016021|integral component of membrane;	NA	GO:0005524|ATP binding;GO:0004674|protein serine/threonine kinase activity;
LOC_Os06g12820	0.734745	0.839671	0.428346	0.0664476	0.282212	0.238815	-1.9006	0.00157354	Protein ALTERED XYLOGLUCAN 4-like	GO:0005794|Golgi apparatus;GO:0016021|integral component of membrane;	NA	NA
LOC_Os05g50910	0.923134	1.45109	1.38227	0.403509	0.474163	0.264824	-1.89901	5.38322e-08	Extra-large guanine nucleotide-binding protein 1	GO:0005834|heterotrimeric G-protein complex;GO:0005634|nucleus;	NA	GO:0031683|G-protein beta/gamma-subunit complex binding;GO:0001664|G-protein coupled receptor binding;GO:0005525|GTP binding;GO:0003924|GTPase activity;GO:0046872|metal ion binding;GO:0004871|signal transducer activity;
LOC_Os05g27304	2.65206	3.01272	2.53179	1.08322	0.792446	0.635195	-1.89437	1.03414e-10	Protein NRT1/ PTR FAMILY 2.7	GO:0016021|integral component of membrane;GO:0005886|plasma membrane;	NA	GO:0010542|nitrate efflux transmembrane transporter activity;
LOC_Os06g16040	6.92091	4.17712	5.08182	1.21204	1.68927	1.9762	-1.89408	8.53976e-14	NA	NA	NA	NA
LOC_Os06g30950	14.0688	19.582	16.5888	4.47323	5.45732	5.3463	-1.8937	9.80283e-32	Uncharacterized membrane protein At1g06890	GO:0005768|endosome;GO:0005794|Golgi apparatus;GO:0000139|Golgi membrane;GO:0016021|integral component of membrane;GO:0005802|trans-Golgi network;	K15285	NA
LOC_Os01g70180	3.93282	5.88881	4.04996	1.55337	1.2715	1.40689	-1.89324	5.70075e-13	Probable glucuronosyltransferase Os01g0926400	GO:0000139|Golgi membrane;GO:0016021|integral component of membrane;	NA	GO:0016757|transferase activity, transferring glycosyl groups;
LOC_Os09g36880	6.0656	4.8863	4.38711	1.87152	0.853984	1.92617	-1.89288	2.72406e-09	GDSL esterase/lipase EXL3	GO:0005576|extracellular region;	NA	GO:0016298|lipase activity;
LOC_Os12g23280	43.021	44.005	37.2614	10.3785	12.7365	14.6727	-1.89269	7.56203e-42	NA	NA	NA	NA
LOC_Os11g35930	1.23042	1.75335	1.49926	0.5669	0.40409	0.407492	-1.89245	6.92156e-06	Chalcone synthase	NA	NA	GO:0016210|naringenin-chalcone synthase activity;
LOC_Os04g38410	1459.65	1202.2	1338.02	369.1	444.664	403.105	-1.89036	9.56316e-43	Chlorophyll a-b binding protein CP24 10A, chloroplastic	GO:0009535|chloroplast thylakoid membrane;GO:0016021|integral component of membrane;GO:0009523|photosystem II;	K08917	GO:0016168|chlorophyll binding;
LOC_Os02g36850	25.1621	13.0853	16.558	4.77127	4.92985	6.90755	-1.89025	1.95203e-13	Photosynthetic NDH subunit of lumenal location 2, chloroplastic	GO:0009507|chloroplast;GO:0009534|chloroplast thylakoid;GO:0009543|chloroplast thylakoid lumen;GO:0009535|chloroplast thylakoid membrane;GO:0019898|extrinsic component of membrane;GO:0009344|nitrite reductase complex [NAD(P)H];GO:0009654|photosystem II oxygen evolving complex;	K08901	GO:0005509|calcium ion binding;GO:0045156|electron transporter, transferring electrons within the cyclic electron transport pathway of photosynthesis activity;
LOC_Os01g02139	37.4593	35.065	41.1887	10.9814	9.57413	14.0047	-1.88957	1.22645e-24	NA	NA	NA	NA
LOC_Os11g12320	11.1146	12.5453	10.2276	2.91496	3.3275	4.06913	-1.88853	1.78223e-23	Disease resistance protein RPM1	GO:0012505|endomembrane system;GO:0019897|extrinsic component of plasma membrane;GO:0005886|plasma membrane;	K13457	GO:0043531|ADP binding;GO:0005524|ATP binding;GO:0000166|nucleotide binding;
LOC_Os06g40180	2.28326	2.42567	1.93651	0.647977	0.672915	0.706686	-1.88633	2.87646e-13	Phospholipase D alpha 2	GO:0016020|membrane;	K01115	GO:0005509|calcium ion binding;GO:0070290|N-acylphosphatidylethanolamine-specific phospholipase D activity;GO:0004630|phospholipase D activity;
LOC_Os11g05770	0.846819	0.907688	0.856562	0.213549	0.230866	0.337701	-1.88608	0.00019094	Transcription repressor OFP13	GO:0005634|nucleus;	NA	NA
LOC_Os01g01890	0.659644	0.436628	0.281625	0.0524247	0.202414	0.150733	-1.88571	0.00388162	NA	NA	NA	NA
LOC_Os01g20830	52.5466	44.8732	51.2913	15.2805	15.1846	14.8707	-1.88499	3.31252e-47	Heavy metal-associated isoprenylated plant protein 26	GO:0031965|nuclear membrane;GO:0005886|plasma membrane;GO:0009506|plasmodesma;	NA	GO:0046872|metal ion binding;
LOC_Os07g38590	10.5331	12.8503	11.2866	3.28285	3.19227	4.12516	-1.88433	3.6846e-31	NA	NA	NA	NA
LOC_Os12g19470	2119.37	1671.44	1957.47	516.185	603.686	642.085	-1.88172	2.03918e-38	Ribulose bisphosphate carboxylase small chain A, chloroplastic	GO:0009507|chloroplast;	K01602	GO:0004497|monooxygenase activity;GO:0016984|ribulose-bisphosphate carboxylase activity;
LOC_Os07g10530	0.874499	1.70483	1.44949	0.269824	0.5209	0.436391	-1.87899	1.52821e-05	NA	NA	NA	NA
LOC_Os07g30620	0.597594	0.818392	0.943994	0.21372	0.247554	0.256039	-1.87857	0.000280254	7-deoxyloganetic acid glucosyltransferase	NA	NA	GO:0035251|UDP-glucosyltransferase activity;
LOC_Os08g44040	2.11082	2.17875	1.1504	0.82014	0.395824	0.466705	-1.87845	1.69411e-05	Rhamnogalacturonate lyase B	GO:0005576|extracellular region;	K18195	GO:0030246|carbohydrate binding;GO:0016837|carbon-oxygen lyase activity, acting on polysaccharides;
LOC_Os02g47920	0.469381	0.707088	1.014	0.307755	0.190121	0.176973	-1.87818	0.0214777	RNA exonuclease 4	GO:0005634|nucleus;	K18327	GO:0004527|exonuclease activity;GO:0003676|nucleic acid binding;
LOC_Os06g47770	0.650061	0.849659	0.861985	0.200574	0.154885	0.360435	-1.87788	3.4354e-05	NA	NA	NA	NA
LOC_Os06g47310	8.80929	7.60392	10.1162	2.40312	2.83239	2.87897	-1.87787	7.42086e-20	Protein IRX15-LIKE	GO:0005794|Golgi apparatus;GO:0000139|Golgi membrane;GO:0016021|integral component of membrane;	NA	NA
LOC_Os04g29680	7.43401	7.54322	7.88689	2.67702	2.35975	1.99688	-1.87772	9.63095e-24	Wall-associated receptor kinase 2	GO:0005623|cell;GO:0016021|integral component of membrane;GO:0009506|plasmodesma;	NA	GO:0005524|ATP binding;GO:0005509|calcium ion binding;GO:0001653|peptide receptor activity;GO:0030247|polysaccharide binding;GO:0004675|transmembrane receptor protein serine/threonine kinase activity;GO:0031625|ubiquitin protein ligase binding;
LOC_Os08g41290	0.844124	2.10092	2.86114	0.62565	0.817608	0.34594	-1.87415	0.00103104	Auxin-induced in root cultures protein 12	GO:0031225|anchored component of membrane;GO:0005886|plasma membrane;	NA	GO:0046872|metal ion binding;
LOC_Os09g33640	1.3513	2.57447	1.86649	0.625409	0.563436	0.599397	-1.87351	0.00167848	NA	NA	NA	NA
LOC_Os04g53180	4.21432	2.78293	2.65696	0.90844	1.16917	0.870658	-1.87248	2.37751e-06	NA	NA	NA	NA
LOC_Os01g45140	1.84598	1.5822	1.28544	0.792981	0.290058	0.39	-1.87212	6.21104e-05	Scopoletin glucosyltransferase	NA	NA	GO:0042802|identical protein binding;GO:0050275|scopoletin glucosyltransferase activity;
LOC_Os01g59090	100.786	77.02	80.9379	25.9848	23.6445	29.9822	-1.87152	7.85369e-37	PsbP domain-containing protein 6, chloroplastic	GO:0009507|chloroplast;GO:0009570|chloroplast stroma;GO:0009534|chloroplast thylakoid;GO:0009543|chloroplast thylakoid lumen;GO:0019898|extrinsic component of membrane;GO:0009654|photosystem II oxygen evolving complex;GO:0009579|thylakoid;GO:0031977|thylakoid lumen;	NA	GO:0005509|calcium ion binding;
LOC_Os03g03790	9.61437	7.52403	8.49184	2.31331	2.94749	2.61895	-1.87098	6.64254e-25	Probable acyl-activating enzyme 12, peroxisomal	GO:0005777|peroxisome;	NA	GO:0016874|ligase activity;
LOC_Os08g44220	1.862	1.20213	0.799494	0.27905	0.430969	0.451312	-1.87002	0.00244949	NA	NA	NA	NA
LOC_Os03g14040	99.7862	82.6281	97.5924	24.1678	31.779	30.5611	-1.86948	1.60067e-44	Protein disulfide-isomerase LQY1, chloroplastic	GO:0009507|chloroplast;GO:0009570|chloroplast stroma;GO:0009534|chloroplast thylakoid;GO:0009535|chloroplast thylakoid membrane;GO:0016021|integral component of membrane;	NA	GO:0046872|metal ion binding;GO:0003756|protein disulfide isomerase activity;
LOC_Os11g05320	0.373027	0.441523	0.425447	0.1747	0.161886	0.0502302	-1.86921	0.0166348	Serine/threonine-protein kinase D6PKL2	GO:0005737|cytoplasm;GO:0005730|nucleolus;GO:0005634|nucleus;GO:0005886|plasma membrane;	K08286	GO:0005524|ATP binding;GO:0016301|kinase activity;GO:0004672|protein kinase activity;GO:0004674|protein serine/threonine kinase activity;
LOC_Os03g58490	0.837905	0.643258	0.923219	0.253561	0.179485	0.303769	-1.86777	3.55958e-06	NA	NA	NA	NA
LOC_Os07g43990	14.7378	18.148	14.9339	3.42148	5.28418	6.12924	-1.8662	1.13647e-25	NA	NA	NA	NA
LOC_Os03g27370	0.46835	0.398286	0.354758	0.158493	0.10709	0.113926	-1.86548	0.000519656	Phospholipase D alpha 1	GO:0016020|membrane;	K01115	GO:0005509|calcium ion binding;GO:0070290|N-acylphosphatidylethanolamine-specific phospholipase D activity;GO:0004630|phospholipase D activity;
LOC_Os06g02940	6.3555	5.85083	6.76536	2.28417	2.24057	1.37563	-1.86474	4.18832e-11	NA	NA	NA	NA
LOC_Os04g53230	438.337	365.556	349.281	106.152	116.513	134.945	-1.86444	1.54908e-41	Aminomethyltransferase, mitochondrial	GO:0005739|mitochondrion;	K00605	GO:0004047|aminomethyltransferase activity;GO:0008483|transaminase activity;
LOC_Os12g10630	9.61615	9.35209	9.96637	3.1404	3.09658	2.74353	-1.86428	1.02282e-20	Zinc-finger homeodomain protein 3	GO:0005634|nucleus;	NA	GO:0003677|DNA binding;GO:0046872|metal ion binding;
LOC_Os06g08830	2.83436	1.9235	1.68693	1.03039	0.312586	0.661296	-1.86092	3.57145e-05	UDP-glycosyltransferase 73B5	GO:0043231|intracellular membrane-bounded organelle;	NA	GO:0047893|flavonol 3-O-glucosyltransferase activity;GO:0080043|quercetin 3-O-glucosyltransferase activity;GO:0080044|quercetin 7-O-glucosyltransferase activity;GO:0035251|UDP-glucosyltransferase activity;
LOC_Os02g49850	2.11169	0.618549	1.76304	0.0769199	0.772175	0.497615	-1.86037	0.0217868	Chemocyanin	NA	NA	GO:0009055|electron carrier activity;GO:0046872|metal ion binding;
LOC_Os06g46799	15.2608	14.7099	10.8589	3.91841	4.17852	4.59371	-1.85858	1.25402e-21	Peroxidase 3	GO:0005783|endoplasmic reticulum;GO:0005576|extracellular region;	K00430	GO:0020037|heme binding;GO:0046872|metal ion binding;GO:0004601|peroxidase activity;
LOC_Os08g30070	2.21979	2.61489	1.63644	0.812334	0.62729	0.583911	-1.8576	8.07485e-11	NA	NA	NA	NA
LOC_Os07g48770	17.3729	16.9531	15.5539	4.37673	4.41966	6.69539	-1.85753	2.79077e-22	Dihydrofolate reductase	GO:0005829|cytosol;	K00287	GO:0005524|ATP binding;GO:0004146|dihydrofolate reductase activity;GO:0050661|NADP binding;
LOC_Os08g28010	1.00196	0.433544	0.280326	0.167731	0.237459	0.120566	-1.85672	0.0116463	NA	NA	NA	NA
LOC_Os06g14350	0.659089	0.534622	0.571433	0.132966	0.205355	0.191154	-1.85393	0.023004	Probable peroxygenase 4	GO:0005783|endoplasmic reticulum;GO:0005811|lipid particle;GO:0031090|organelle membrane;	K17991	GO:0046872|metal ion binding;GO:1990137|plant seed peroxidase activity;
LOC_Os08g35160	10.8381	7.85162	8.3771	1.4311	3.46774	3.51172	-1.85369	1.55861e-11	DnaJ homolog subfamily C member 21	NA	K09506	GO:0003676|nucleic acid binding;GO:0008270|zinc ion binding;
LOC_Os05g09410	7.43649	8.34144	8.79376	1.40312	3.03379	3.17699	-1.85168	1.33061e-11	Histidine-containing phosphotransfer protein 4	GO:0005737|cytoplasm;GO:0005829|cytosol;GO:0005634|nucleus;	NA	GO:0004871|signal transducer activity;
LOC_Os05g14590	0.255217	0.492596	0.179785	0.104585	0.0807614	0.105247	-1.85109	0.0163006	DNA replication licensing factor MCM6	GO:0042555|MCM complex;GO:0005634|nucleus;	K02542	GO:0005524|ATP binding;GO:0003677|DNA binding;GO:0003678|DNA helicase activity;GO:0046872|metal ion binding;
LOC_Os04g46730	1.75943	1.70386	1.84142	0.461438	0.509036	0.663369	-1.85102	3.20717e-05	NA	NA	NA	NA
LOC_Os10g38880	2.10161	1.26637	1.10541	0.27559	0.255375	0.832002	-1.85036	0.00151111	Transcription repressor OFP6	GO:0005634|nucleus;	NA	NA
LOC_Os01g32460	41.0001	37.8268	35.9115	8.06064	13.4449	14.3692	-1.85009	5.01189e-26	NA	NA	NA	NA
LOC_Os05g30700	4.4634	4.97065	3.88364	0.933602	1.66369	1.54865	-1.8492	4.83735e-13	NA	NA	NA	NA
LOC_Os01g14640	1.85659	1.56622	3.20861	0.584302	0.902404	0.56	-1.84903	0.00135451	NA	NA	NA	NA
LOC_Os06g37560	18.7438	21.4623	16.9956	5.93711	5.47657	6.51069	-1.84798	1.0206e-37	Beta-galactosidase 9	GO:0048046|apoplast;	NA	GO:0004565|beta-galactosidase activity;
LOC_Os05g32960	4.44477	5.23278	4.26248	1.1755	1.24813	1.93637	-1.8476	6.93405e-16	NA	NA	NA	NA
LOC_Os10g36160	1.71993	2.11987	1.46859	0.41007	0.791648	0.442142	-1.84659	0.00155213	Probable non-specific lipid-transfer protein	NA	NA	GO:0008289|lipid binding;
LOC_Os06g49160	150.91	131.48	128.364	40.7349	42.2045	45.7968	-1.84628	4.40476e-49	Thylakoid lumenal 16.5 kDa protein, chloroplastic	GO:0009507|chloroplast;GO:0009941|chloroplast envelope;GO:0009570|chloroplast stroma;GO:0009534|chloroplast thylakoid;GO:0009543|chloroplast thylakoid lumen;GO:0009535|chloroplast thylakoid membrane;GO:0009579|thylakoid;GO:0031977|thylakoid lumen;	NA	NA
LOC_Os09g12300	25.3994	16.9525	18.0834	5.80796	5.76636	7.32721	-1.84349	2.63088e-14	Probable receptor-like protein kinase At5g15080	GO:0016021|integral component of membrane;GO:0005886|plasma membrane;	NA	GO:0005524|ATP binding;GO:0004674|protein serine/threonine kinase activity;
LOC_Os09g36730	27.145	29.2553	29.0589	8.18655	7.32198	11.3594	-1.84301	1.97967e-28	Myb-related protein Hv1	GO:0005634|nucleus;	NA	GO:0003677|DNA binding;
LOC_Os10g37860	19.3164	15.1222	13.7144	5.98348	4.46647	4.73106	-1.8429	9.70259e-10	NA	NA	NA	NA
LOC_Os02g17920	94.0036	70.3502	82.7284	20.8267	27.0264	30.1992	-1.83967	2.21499e-35	Probable lactoylglutathione lyase, chloroplast	GO:0009507|chloroplast;GO:0009570|chloroplast stroma;GO:0010319|stromule;GO:0009579|thylakoid;GO:0031977|thylakoid lumen;	K01759	GO:0004462|lactoylglutathione lyase activity;GO:0046872|metal ion binding;
LOC_Os03g61260	127.193	105.976	105.999	30.4469	33.4404	43.2042	-1.83874	9.09799e-38	50S ribosomal protein L18, chloroplastic	GO:0009941|chloroplast envelope;GO:0009570|chloroplast stroma;GO:0005840|ribosome;	K02881	GO:0019843|rRNA binding;GO:0003735|structural constituent of ribosome;
LOC_Os01g61370	1.00256	0.692211	1.07244	0.146075	0.225601	0.4725	-1.83847	0.00053135	NA	NA	NA	NA
LOC_Os07g37230	35.4403	35.0856	38.7741	10.1081	11.251	13.1125	-1.83841	1.07782e-44	Putative PAP-specific phosphatase, mitochondrial	GO:0009507|chloroplast;GO:0005739|mitochondrion;	K01082	GO:0008441|3'(2'),5'-bisphosphate nucleotidase activity;GO:0046872|metal ion binding;
LOC_Os04g02620	1.02193	0.710524	1.15675	0.515418	0.238806	0.172894	-1.83122	0.0012913	Very-long-chain 3-oxoacyl-CoA reductase 1	GO:0005783|endoplasmic reticulum;GO:0005789|endoplasmic reticulum membrane;GO:0016021|integral component of membrane;GO:0016020|membrane;	K10251	GO:0018454|acetoacetyl-CoA reductase activity;GO:0045703|ketoreductase activity;
LOC_Os03g21560	373.144	250.999	322.827	83.8727	106.909	110.094	-1.83056	1.62887e-31	Photosystem II repair protein PSB27-H1, chloroplastic	GO:0009507|chloroplast;GO:0009534|chloroplast thylakoid;GO:0009535|chloroplast thylakoid membrane;GO:0009579|thylakoid;	K08902	NA
LOC_Os02g27190	1.45356	0.83723	1.12433	0.112123	0.259746	0.644757	-1.82992	0.0315215	NA	NA	NA	NA
LOC_Os09g15170	1.84669	1.7422	1.85716	0.562597	0.528885	0.632972	-1.82909	5.444e-11	Nucleobase-ascorbate transporter 2	GO:0016021|integral component of membrane;	NA	GO:0005215|transporter activity;
LOC_Os08g40420	17.7701	22.3968	20.7026	7.57907	5.7371	5.93772	-1.82812	8.77696e-28	NA	NA	NA	NA
LOC_Os04g55670	10.3533	11.7929	9.22623	2.75159	3.43236	3.78184	-1.82765	2.02404e-25	Probable glucuronosyltransferase Os04g0650300	GO:0000139|Golgi membrane;GO:0016021|integral component of membrane;	NA	GO:0015018|galactosylgalactosylxylosylprotein 3-beta-glucuronosyltransferase activity;
LOC_Os11g34940	224.162	153.31	179.249	48.1709	67.2742	61.721	-1.82752	1.03633e-30	50S ribosomal protein 6, chloroplastic	GO:0009507|chloroplast;GO:0005840|ribosome;	K19035	GO:0019843|rRNA binding;GO:0003735|structural constituent of ribosome;
LOC_Os05g08370	57.3908	79.0586	60.5208	22.9704	18.9897	20.3698	-1.82714	3.01845e-28	Probable cellulose synthase A catalytic subunit 1 [UDP-forming]	GO:0016021|integral component of membrane;GO:0005886|plasma membrane;	K10999	GO:0016760|cellulose synthase (UDP-forming) activity;GO:0008270|zinc ion binding;
LOC_Os04g12430	2.2011	2.68973	2.92037	0.645897	1.1534	0.681905	-1.82625	2.69613e-11	NA	NA	NA	NA
LOC_Os01g63870	18.0288	19.0575	18.4778	5.00602	6.63092	6.04105	-1.82528	3.81388e-36	Nucleobase-ascorbate transporter 12	GO:0016021|integral component of membrane;GO:0005886|plasma membrane;	NA	GO:0015207|adenine transmembrane transporter activity;GO:0015208|guanine transmembrane transporter activity;GO:0015294|solute:cation symporter activity;GO:0015210|uracil transmembrane transporter activity;
LOC_Os12g10320	27.4695	25.4179	25.1102	7.95501	8.72241	8.16874	-1.82336	1.04641e-44	Glucuronoxylan 4-O-methyltransferase 1	GO:0005794|Golgi apparatus;GO:0000139|Golgi membrane;GO:0016021|integral component of membrane;	K18801	GO:0030775|glucuronoxylan 4-O-methyltransferase activity;
LOC_Os01g62490	1.71548	3.45642	2.61832	1.12477	0.586277	0.788283	-1.82209	1.04691e-06	Laccase-12/13	GO:0048046|apoplast;	NA	GO:0005507|copper ion binding;GO:0052716|hydroquinone:oxygen oxidoreductase activity;
LOC_Os04g31240	1.04214	0.728883	0.769082	0.244032	0.489952	0.0701648	-1.81817	0.0125564	NA	NA	NA	NA
LOC_Os04g33630	22.5244	19.8482	16.1239	6.38054	5.25926	7.05992	-1.81767	7.30728e-19	Ferredoxin-3, chloroplastic	GO:0009507|chloroplast;GO:0009536|plastid;	K02639	GO:0051537|2 iron, 2 sulfur cluster binding;GO:0009055|electron carrier activity;GO:0046872|metal ion binding;
LOC_Os05g36970	1.01398	0.672096	0.647625	0.212746	0.328568	0.191154	-1.81647	0.00762506	Transcription repressor OFP6	GO:0005634|nucleus;	NA	NA
LOC_Os04g40730	12.4862	10.0123	7.51099	3.1735	3.48056	2.94233	-1.81641	9.6095e-15	Very-long-chain 3-oxoacyl-CoA reductase 1	GO:0005783|endoplasmic reticulum;GO:0005789|endoplasmic reticulum membrane;GO:0016021|integral component of membrane;GO:0016020|membrane;	K10251	GO:0018454|acetoacetyl-CoA reductase activity;GO:0045703|ketoreductase activity;
LOC_Os04g34699	4.23302	3.06251	4.81292	1.89898	0.846004	1.155	-1.81522	5.93713e-06	NA	NA	NA	NA
LOC_Os02g22600	1.78938	1.56343	2.95801	0.750868	0.724782	0.539729	-1.81429	0.00117962	NA	NA	NA	NA
LOC_Os09g36619	2.34558	2.20475	2.87678	0.66092	0.942216	0.767427	-1.81371	1.30893e-11	NA	NA	NA	NA
LOC_Os01g24070	47.219	43.0895	48.8363	15.4358	14.1332	15.0262	-1.81311	6.90503e-43	GATA transcription factor 23	GO:0005634|nucleus;	NA	GO:0043565|sequence-specific DNA binding;GO:0003700|transcription factor activity, sequence-specific DNA binding;GO:0008270|zinc ion binding;
LOC_Os09g29820	1.33901	1.53301	2.51534	0.56188	0.759303	0.403883	-1.8103	0.0007629	Basic leucine zipper 43	GO:0005634|nucleus;	NA	GO:0043565|sequence-specific DNA binding;GO:0003700|transcription factor activity, sequence-specific DNA binding;
LOC_Os06g36680	0.951202	0.398032	0.496345	0.166311	0.278258	0.13947	-1.8064	0.00408761	Homeobox protein ATH1	GO:0005634|nucleus;	NA	GO:0003677|DNA binding;GO:0043565|sequence-specific DNA binding;GO:0003700|transcription factor activity, sequence-specific DNA binding;
LOC_Os10g04429	2.82307	2.14662	2.4243	1.19873	0.408383	0.785627	-1.80603	3.15549e-06	Benzyl alcohol O-benzoyltransferase	NA	NA	GO:0016747|transferase activity, transferring acyl groups other than amino-acyl groups;
LOC_Os09g21450	6.05315	6.27981	6.75818	2.02185	3.06475	1.07654	-1.80561	3.54926e-07	Cyclin-D2-1	GO:0005634|nucleus;	K18810	NA
LOC_Os05g08554	99.542	85.0754	110.506	30.3777	30.2109	34.5401	-1.80537	5.29925e-38	NA	NA	NA	NA
LOC_Os12g42280	1.99808	2.09025	1.98097	0.436689	0.824301	0.680106	-1.80521	8.25607e-11	9-cis-epoxycarotenoid dioxygenase 1, chloroplastic	GO:0009570|chloroplast stroma;	K09840	GO:0045549|9-cis-epoxycarotenoid dioxygenase activity;GO:0046872|metal ion binding;
LOC_Os05g35360	0.746432	0.8855	0.50829	0.318115	0.188962	0.193484	-1.8042	0.000322624	Beta-galactosidase 7	GO:0048046|apoplast;	NA	GO:0004565|beta-galactosidase activity;GO:0030246|carbohydrate binding;
LOC_Os06g22690	201.626	204.035	253.244	69.8626	75.7503	67.0951	-1.80237	8.27208e-38	NA	NA	NA	NA
LOC_Os11g13890	1583.55	1555.76	1603.76	473.572	538.19	522.84	-1.80167	7.16533e-43	Chlorophyll a-b binding protein CP26, chloroplastic	GO:0009507|chloroplast;GO:0009534|chloroplast thylakoid;GO:0009535|chloroplast thylakoid membrane;GO:0016021|integral component of membrane;GO:0016020|membrane;GO:0009522|photosystem I;GO:0009783|photosystem II antenna complex;GO:0010287|plastoglobule;GO:0009517|PSII associated light-harvesting complex II;GO:0009579|thylakoid;	K08916	GO:0016168|chlorophyll binding;GO:0046872|metal ion binding;
LOC_Os01g09930	0.65111	1.24049	1.15117	0.200898	0.116351	0.649831	-1.80078	0.0105492	Putative transcription factor bHLH041	GO:0005634|nucleus;	NA	GO:0003677|DNA binding;GO:0003700|transcription factor activity, sequence-specific DNA binding;
LOC_Os03g08080	42.3027	32.3992	29.0327	10.2707	10.5182	12.7518	-1.80044	1.46277e-26	Uncharacterized protein ycf19	GO:0009507|chloroplast;GO:0016020|membrane;	NA	NA
LOC_Os10g38140	42.9641	30.5932	33.6765	9.32307	12.0908	13.3068	-1.8	2.1828e-29	Glutathione S-transferase U17	GO:0009507|chloroplast;GO:0005737|cytoplasm;GO:0005829|cytosol;	K00799	GO:0004364|glutathione transferase activity;
LOC_Os12g04424	5.56318	4.82074	4.98333	1.4185	1.43442	2.11208	-1.79958	8.89547e-22	Protein STRICTOSIDINE SYNTHASE-LIKE 12	GO:0005794|Golgi apparatus;GO:0005886|plasma membrane;GO:0009506|plasmodesma;GO:0005774|vacuolar membrane;GO:0005773|vacuole;	K01757	GO:0016829|lyase activity;
LOC_Os04g47250	0.486089	0.366128	0.342421	0.0531184	0.24611	0.0763637	-1.79889	0.0138114	Cytochrome P450 86A4	GO:0016021|integral component of membrane;	K15398	GO:0018685|alkane 1-monooxygenase activity;GO:0070330|aromatase activity;GO:0020037|heme binding;GO:0005506|iron ion binding;
LOC_Os04g02510	1.01375	1.05249	1.56979	0.431142	0.332931	0.41321	-1.79831	3.58352e-05	NA	NA	NA	NA
LOC_Os03g17174	62.0558	58.5011	61.3843	15.9752	20.3079	22.8003	-1.79728	2.21602e-42	Photosynthetic NDH subunit of lumenal location 1, chloroplastic	GO:0009507|chloroplast;GO:0009535|chloroplast thylakoid membrane;GO:0019898|extrinsic component of membrane;GO:0009654|photosystem II oxygen evolving complex;GO:0009579|thylakoid;	NA	GO:0005509|calcium ion binding;
LOC_Os09g28860	5.68224	2.77618	4.18311	1.00693	1.24409	1.73709	-1.79634	0.00153689	NA	NA	NA	NA
LOC_Os12g43340	52.9234	44.5826	48.7989	14.4925	15.7485	17.2369	-1.79528	2.68156e-38	Actin-depolymerizing factor 11	GO:0015629|actin cytoskeleton;	K05765	NA
LOC_Os11g18940	3.17176	3.85917	1.94787	0.799848	1.19412	0.919898	-1.79494	2.80132e-06	NA	NA	NA	NA
LOC_Os07g32340	6.65143	7.12906	5.62112	2.15389	1.8938	2.26869	-1.79421	1.57755e-22	NA	NA	NA	NA
LOC_Os04g40530	15.2883	9.47285	12.3835	3.98505	4.3082	3.74586	-1.79388	1.81836e-14	NA	NA	NA	NA
LOC_Os12g37650	174.042	175.896	156.91	55.8288	52.3556	56.3884	-1.79345	6.52629e-45	NA	NA	NA	NA
LOC_Os07g18158	18.7346	24.7969	18.5716	6.54692	6.85757	6.84929	-1.79321	1.00292e-21	Putative aldehyde oxidase-like protein	GO:0005829|cytosol;	NA	GO:0009055|electron carrier activity;GO:0050660|flavin adenine dinucleotide binding;GO:0005506|iron ion binding;GO:0051536|iron-sulfur cluster binding;GO:0043546|molybdopterin cofactor binding;GO:0016614|oxidoreductase activity, acting on CH-OH group of donors;GO:0016903|oxidoreductase activity, acting on the aldehyde or oxo group of donors;GO:0004855|xanthine oxidase activity;
LOC_Os03g55020	1.78712	1.89894	2.2181	0.836962	0.743255	0.360969	-1.79276	6.31285e-06	UDP-glycosyltransferase 83A1	NA	NA	GO:0016758|transferase activity, transferring hexosyl groups;
LOC_Os04g38320	3.66718	3.87528	3.08455	1.36371	0.665094	1.44457	-1.79081	2.53659e-06	NA	NA	NA	NA
LOC_Os03g14250	29.9384	36.2474	30.2615	9.98209	9.81049	11.6985	-1.78915	2.03938e-39	Filament-like plant protein 4	GO:0005886|plasma membrane;	NA	NA
LOC_Os04g38530	9.45758	8.5533	9.41482	3.18783	2.73144	3.04478	-1.788	1.19072e-19	Aldose 1-epimerase	GO:0005737|cytoplasm;GO:0070062|extracellular exosome;	K01785	GO:0004034|aldose 1-epimerase activity;GO:0030246|carbohydrate binding;
LOC_Os01g41710	6892.64	5231.1	5830.58	1758.3	1989.34	2121.27	-1.78771	1.80507e-32	Chlorophyll a-b binding protein 2, chloroplastic	GO:0009535|chloroplast thylakoid membrane;GO:0016021|integral component of membrane;GO:0009522|photosystem I;GO:0009523|photosystem II;	K08912	GO:0016168|chlorophyll binding;GO:0046872|metal ion binding;
LOC_Os12g22110	2.01523	1.66345	2.46325	0.615404	0.75476	0.624503	-1.78757	1.09997e-07	ABC transporter G family member 11	GO:0009897|external side of plasma membrane;GO:0016021|integral component of membrane;GO:0005886|plasma membrane;	NA	GO:0005524|ATP binding;GO:0016887|ATPase activity;GO:0015245|fatty acid transporter activity;GO:0042803|protein homodimerization activity;
LOC_Os04g47660	3.71542	3.74058	4.38808	1.25421	0.521506	2.08047	-1.78713	1.02336e-05	Polyprotein P3	NA	NA	GO:0004190|aspartic-type endopeptidase activity;GO:0003676|nucleic acid binding;GO:0003964|RNA-directed DNA polymerase activity;GO:0004523|RNA-DNA hybrid ribonuclease activity;GO:0008270|zinc ion binding;
LOC_Os04g46400	4.42797	2.67445	2.7465	1.15034	0.549903	1.49625	-1.78689	1.55504e-05	Ethylene-responsive transcription factor ERF034	GO:0005634|nucleus;	NA	GO:0003700|transcription factor activity, sequence-specific DNA binding;GO:0044212|transcription regulatory region DNA binding;
LOC_Os07g07450	1.36773	0.940613	1.28465	0.467881	0.421518	0.280263	-1.78687	0.00516154	Short-chain type dehydrogenase/reductase	NA	NA	GO:0016491|oxidoreductase activity;
LOC_Os02g08530	5.95709	6.75584	5.38409	1.70973	1.61618	2.58506	-1.7864	1.66777e-15	Probable receptor-like protein kinase At1g80640	GO:0016021|integral component of membrane;GO:0005886|plasma membrane;	NA	GO:0005524|ATP binding;GO:0004674|protein serine/threonine kinase activity;
LOC_Os03g08360	38.6041	35.6129	25.6293	11.4922	9.22495	11.8505	-1.78584	3.05762e-24	3-ketoacyl-CoA synthase 10	GO:0005783|endoplasmic reticulum;GO:0016021|integral component of membrane;GO:0016020|membrane;	K15397	GO:0016747|transferase activity, transferring acyl groups other than amino-acyl groups;
LOC_Os02g49460	2.70166	2.5899	2.15856	0.85118	0.74611	0.843339	-1.7856	2.04405e-12	Uncharacterized protein At1g04910	GO:0005768|endosome;GO:0005794|Golgi apparatus;GO:0000139|Golgi membrane;GO:0016021|integral component of membrane;GO:0005802|trans-Golgi network;	NA	GO:0016757|transferase activity, transferring glycosyl groups;
LOC_Os03g08090	16.3644	12.1625	11.9069	3.79247	4.00238	5.40668	-1.78548	4.06608e-22	NA	NA	NA	NA
LOC_Os02g37060	89.7118	45.9956	69.6761	16.632	22.6795	28.1094	-1.784	2.33435e-15	NA	NA	NA	NA
LOC_Os02g52934	1.10875	2.42186	1.14554	0.436179	0.561367	0.522547	-1.78377	0.0395385	NA	NA	NA	NA
LOC_Os06g34730	6.11155	6.34405	9.21344	2.62651	1.97621	2.51727	-1.77996	6.61605e-10	NA	NA	NA	NA
LOC_Os02g03710	143.862	112.067	125.94	39.3956	41.6941	44.3265	-1.77812	1.72477e-40	NA	NA	NA	NA
LOC_Os02g06360	5.41512	4.58557	3.76197	0.7143	1.84944	1.93297	-1.77634	1.56827e-08	Probable arabinose 5-phosphate isomerase	NA	K06041	GO:0019146|arabinose-5-phosphate isomerase activity;GO:0005524|ATP binding;GO:0030246|carbohydrate binding;
LOC_Os03g06680	21.1811	18.1959	17.3527	6.03249	5.90387	6.72458	-1.77613	9.70579e-34	NA	NA	NA	NA
LOC_Os08g36040	1.40606	1.55917	2.49455	0.460949	0.355948	0.957186	-1.77568	0.000323294	NA	NA	NA	NA
LOC_Os02g37800	32.7694	30.8273	27.6371	10.6983	8.17865	11.1248	-1.77553	3.3793e-30	Lecithin-cholesterol acyltransferase-like 1	NA	NA	GO:0008374|O-acyltransferase activity;
LOC_Os03g29920	7.44854	8.25715	10.3249	2.56002	2.5243	3.48215	-1.77509	3.5192e-16	NA	NA	NA	NA
LOC_Os11g25330	14.9204	13.1059	7.91049	3.1955	2.77062	5.88341	-1.77429	1.1641e-08	Probable apyrase 3	GO:0005576|extracellular region;	K14641	GO:0005524|ATP binding;GO:0016787|hydrolase activity;
LOC_Os06g47800	15.5612	16.5592	14.1333	4.59077	5.0411	5.63099	-1.77369	3.51341e-39	Putative disease resistance protein RGA1	NA	NA	GO:0043531|ADP binding;GO:0005524|ATP binding;
LOC_Os01g23850	1.43117	1.00232	0.943319	0.460949	0.228824	0.426	-1.76991	8.39269e-05	NA	NA	NA	NA
LOC_Os03g47620	1.56229	1.39737	1.95651	0.682888	0.461414	0.490865	-1.76929	1.05872e-05	NA	NA	NA	NA
LOC_Os01g23880	0.711224	0.922599	0.890694	0.207254	0.240065	0.37244	-1.76676	0.00239809	NA	NA	NA	NA
LOC_Os01g59060	171.928	150.963	162.133	48.9759	56.189	55.6167	-1.7662	6.61342e-48	50S ribosomal protein L34, chloroplastic	GO:0009507|chloroplast;GO:0005840|ribosome;	NA	GO:0019843|rRNA binding;GO:0003735|structural constituent of ribosome;
LOC_Os01g02060	1.29545	1.06134	1.13137	0.476844	0.299181	0.385604	-1.76591	5.33732e-06	Piriformospora indica-insensitive protein 2	GO:0009507|chloroplast;GO:0005886|plasma membrane;	NA	NA
LOC_Os11g28130	5.3149	3.78879	5.30405	1.5557	0.864954	2.32596	-1.76587	1.28635e-06	NA	NA	NA	NA
LOC_Os04g52250	15.2357	8.88441	11.0788	4.08171	3.539	4.01489	-1.76469	1.06406e-11	NA	NA	NA	NA
LOC_Os05g36310	3.00198	2.20315	3.72335	0.403751	1.16917	1.34226	-1.76441	8.00052e-06	RING-H2 finger protein ATL79	GO:0016021|integral component of membrane;	NA	GO:0008270|zinc ion binding;
LOC_Os03g55930	107.719	95.2919	91.6906	29.1829	36.2173	32.4789	-1.76372	1.05989e-42	30S ribosomal protein S9, chloroplastic	GO:0009507|chloroplast;GO:0009941|chloroplast envelope;GO:0009570|chloroplast stroma;GO:0016020|membrane;GO:0000312|plastid small ribosomal subunit;	K02996	GO:0019843|rRNA binding;GO:0003735|structural constituent of ribosome;
LOC_Os03g55120	1.97526	1.4515	2.21728	0.315879	0.829342	0.681168	-1.76327	0.00010751	Lamin-like protein	GO:0031225|anchored component of membrane;GO:0046658|anchored component of plasma membrane;GO:0005886|plasma membrane;GO:0005773|vacuole;	NA	GO:0009055|electron carrier activity;
LOC_Os12g38040	1.29286	0.798197	0.915723	0.277928	0.429236	0.279688	-1.76277	3.2052e-05	NA	NA	NA	NA
LOC_Os01g54300	1.8302	1.9365	1.14602	0.542854	0.661887	0.431281	-1.76275	1.78657e-06	Mannan endo-1,4-beta-mannosidase 2	GO:0005576|extracellular region;	K19355	GO:0016985|mannan endo-1,4-beta-mannosidase activity;
LOC_Os02g15900	189.95	169.574	183.74	53.0583	62.5268	65.1674	-1.7626	1.95682e-47	50S ribosomal protein L21, chloroplastic	GO:0009507|chloroplast;GO:0005840|ribosome;	NA	GO:0019843|rRNA binding;GO:0003735|structural constituent of ribosome;
LOC_Os05g31160	21.1181	22.8424	23.1796	6.76218	8.54759	7.03066	-1.76169	2.98008e-33	Peptide chain release factor PrfB3, chloroplastic	GO:0009507|chloroplast;GO:0009570|chloroplast stroma;	NA	GO:0003730|mRNA 3'-UTR binding;GO:0043565|sequence-specific DNA binding;GO:0016149|translation release factor activity, codon specific;
LOC_Os09g27890	0.639037	0.748737	0.266764	0.124146	0.263633	0.156165	-1.76124	0.0112322	LysM domain-containing GPI-anchored protein 1	GO:0031225|anchored component of membrane;GO:0046658|anchored component of plasma membrane;GO:0005576|extracellular region;GO:0005886|plasma membrane;	NA	GO:0042834|peptidoglycan binding;
LOC_Os03g56840	41.6654	39.5366	36.8912	12.5273	12.6967	14.0699	-1.76048	6.94833e-45	Ribosome-binding ATPase YchF	NA	K06942	GO:0005524|ATP binding;GO:0016887|ATPase activity;GO:0005525|GTP binding;GO:0046872|metal ion binding;GO:0043023|ribosomal large subunit binding;GO:0043022|ribosome binding;
LOC_Os01g10950	6.93023	6.13416	6.45409	2.20776	2.12115	2.17745	-1.75842	2.06889e-22	Peptide-N4-(N-acetyl-beta-glucosaminyl)asparagine amidase A	NA	NA	GO:0000224|peptide-N4-(N-acetyl-beta-glucosaminyl)asparagine amidase activity;
LOC_Os04g38850	12.7209	9.78983	10.0261	3.26371	3.41636	4.1185	-1.75833	1.832e-14	NA	NA	NA	NA
LOC_Os03g12815	2.17903	2.27955	1.59185	0.317491	0.796798	0.855804	-1.75684	0.000291022	NA	NA	NA	NA
LOC_Os04g48130	5.30609	5.93208	5.51662	1.83796	1.52067	2.23336	-1.75678	3.9028e-13	Inactive rhomboid protein 1	GO:0005789|endoplasmic reticulum membrane;GO:0000139|Golgi membrane;GO:0016021|integral component of membrane;	NA	NA
LOC_Os06g46930	247.226	187.365	218.901	55.1144	78.9328	85.0417	-1.75674	1.21075e-29	50S ribosomal protein L24, chloroplastic	GO:0009507|chloroplast;GO:0005840|ribosome;	NA	GO:0019843|rRNA binding;GO:0003735|structural constituent of ribosome;
LOC_Os12g34890	108.048	98.4372	97.5072	29.0493	35.6274	36.9509	-1.7552	5.54757e-45	Acyl carrier protein 1, chloroplastic	GO:0009507|chloroplast;	NA	NA
LOC_Os03g18370	21.3286	21.6089	18.8845	7.30826	6.81029	6.53883	-1.75489	1.38208e-33	Probable LRR receptor-like serine/threonine-protein kinase MRH1	GO:0016021|integral component of membrane;GO:0005886|plasma membrane;GO:0009506|plasmodesma;	NA	GO:0005524|ATP binding;GO:0001653|peptide receptor activity;GO:0004675|transmembrane receptor protein serine/threonine kinase activity;GO:0031625|ubiquitin protein ligase binding;
LOC_Os01g50470	0.522037	0.939856	0.693632	0.0834829	0.244971	0.384052	-1.75427	0.000212001	Probable E3 ubiquitin-protein ligase HERC1	GO:0005737|cytoplasm;GO:0005829|cytosol;GO:0005794|Golgi apparatus;GO:0016020|membrane;	K10594	GO:0005086|ARF guanyl-nucleotide exchange factor activity;GO:0016874|ligase activity;GO:0004842|ubiquitin-protein transferase activity;
LOC_Os09g21370	1.00087	1.86829	1.30793	0.285319	0.550814	0.553742	-1.75351	1.12354e-05	Senescence-specific cysteine protease SAG12	GO:0005615|extracellular space;GO:0005764|lysosome;GO:0010282|senescence-associated vacuole;	NA	GO:0004197|cysteine-type endopeptidase activity;
LOC_Os11g02369	353.715	289.35	245.457	101.796	85.7417	108.881	-1.75325	2.54886e-27	Non-specific lipid-transfer protein 2B	NA	NA	GO:0008289|lipid binding;
LOC_Os07g46930	1.90612	1.1067	2.05142	0.520738	0.361906	0.786051	-1.75269	0.000349834	Secoisolariciresinol dehydrogenase (Fragment)	NA	NA	GO:0016491|oxidoreductase activity;
LOC_Os04g46440	5.41305	3.12584	3.94028	1.12389	1.87279	1.14801	-1.75103	5.56749e-07	Ethylene-responsive transcription factor ERF034	GO:0005634|nucleus;	NA	GO:0003700|transcription factor activity, sequence-specific DNA binding;GO:0044212|transcription regulatory region DNA binding;
LOC_Os01g42110	2.4944	1.92464	1.48573	0.398898	0.554458	0.974885	-1.75098	0.000612081	Bidirectional sugar transporter SWEET6a	GO:0005887|integral component of plasma membrane;	NA	GO:0051119|sugar transmembrane transporter activity;
LOC_Os05g25880	1.4157	0.725102	0.691448	0.445548	0.344055	0.160131	-1.74677	0.0345471	NA	NA	NA	NA
LOC_Os10g41640	14.5841	10.9004	13.1713	3.67779	5.22562	4.0183	-1.745	3.14429e-10	Transcription factor HBP-1b(c38)	GO:0005634|nucleus;	NA	GO:0043565|sequence-specific DNA binding;GO:0003700|transcription factor activity, sequence-specific DNA binding;
LOC_Os07g18162	15.4068	13.4337	10.5073	5.01166	3.1041	5.10343	-1.74479	5.37556e-13	Putative aldehyde oxidase-like protein	GO:0005829|cytosol;	NA	GO:0009055|electron carrier activity;GO:0050660|flavin adenine dinucleotide binding;GO:0005506|iron ion binding;GO:0051536|iron-sulfur cluster binding;GO:0043546|molybdopterin cofactor binding;GO:0016614|oxidoreductase activity, acting on CH-OH group of donors;GO:0016903|oxidoreductase activity, acting on the aldehyde or oxo group of donors;GO:0004855|xanthine oxidase activity;
LOC_Os06g17560	0.57817	0.636478	1.42028	0.408245	0.270214	0.209607	-1.74434	0.0327671	NA	NA	NA	NA
LOC_Os01g67190	3.33754	5.20112	4.0356	1.00611	1.5927	1.6272	-1.74289	1.13651e-08	Ribonuclease 2	GO:0005783|endoplasmic reticulum;GO:0010168|ER body;GO:0005576|extracellular region;GO:0005622|intracellular;GO:0005773|vacuole;	NA	GO:0004521|endoribonuclease activity;GO:0033897|ribonuclease T2 activity;GO:0003723|RNA binding;
LOC_Os06g16150	2.65773	1.76478	1.64229	0.321	1.06234	0.626286	-1.74264	6.40322e-05	Protein trichome birefringence-like 19	GO:0016021|integral component of membrane;	NA	NA
LOC_Os11g03660	9.11333	4.46178	4.27987	1.87794	1.45016	2.6384	-1.74196	1.9584e-05	NA	NA	NA	NA
LOC_Os03g57080	2.80231	1.67003	2.14037	0.72687	0.436562	1.04496	-1.7419	1.14119e-05	Patatin-like protein 3	NA	NA	GO:0016787|hydrolase activity;
LOC_Os07g13969	33.3698	17.333	26.1325	7.44465	6.80203	11.6421	-1.74116	4.32051e-12	NA	NA	NA	NA
LOC_Os03g53640	40.6268	33.7008	39.5688	11.1122	13.8275	13.4647	-1.7398	1.54028e-33	Photosystem II D1 precursor processing protein PSB27-H2, chloroplastic	GO:0009507|chloroplast;GO:0009543|chloroplast thylakoid lumen;	NA	NA
LOC_Os04g39010	9.8745	5.51131	4.53725	2.14259	1.65452	2.87933	-1.73969	1.04113e-05	NA	NA	NA	NA
LOC_Os03g55830	0.877882	0.648987	0.916173	0.12791	0.131697	0.551655	-1.73966	0.00159703	BTB/POZ domain-containing protein At5g66560	GO:0005886|plasma membrane;	NA	NA
LOC_Os08g06280	106.174	92.7243	105.112	29.2714	33.4738	40.1485	-1.73956	1.79943e-39	Protein LSD1	GO:0005634|nucleus;	NA	NA
LOC_Os01g70100	0.745896	0.561819	0.724745	0.16864	0.234405	0.266683	-1.73943	0.000788063	Probable protein S-acyltransferase 7	GO:0016021|integral component of membrane;GO:0005886|plasma membrane;	NA	GO:0019706|protein-cysteine S-palmitoyltransferase activity;GO:0008270|zinc ion binding;
LOC_Os07g02120	4.54194	4.33185	3.68431	1.16025	1.79191	1.2788	-1.73867	2.09272e-11	Flavin-containing monooxygenase FMO GS-OX-like 8	NA	NA	GO:0050660|flavin adenine dinucleotide binding;GO:0004499|N,N-dimethylaniline monooxygenase activity;GO:0050661|NADP binding;
LOC_Os07g13980	13.2728	6.90717	10.3942	2.9837	2.70549	4.63061	-1.73849	4.05622e-12	Glucose-1-phosphate adenylyltransferase large subunit 2, chloroplastic	GO:0009507|chloroplast;	K00975	GO:0005524|ATP binding;GO:0008878|glucose-1-phosphate adenylyltransferase activity;
LOC_Os11g31900	57.3576	43.5907	51.8679	15.3519	16.9994	19.2592	-1.73848	3.53188e-35	Acyl carrier protein 2, chloroplastic	GO:0009507|chloroplast;	NA	NA
LOC_Os01g44110	3.85749	4.26233	4.69986	1.21689	1.32662	1.78371	-1.7367	1.24894e-15	Probable receptor-like protein kinase At2g42960	GO:0016021|integral component of membrane;	NA	GO:0005524|ATP binding;GO:0004674|protein serine/threonine kinase activity;
LOC_Os04g08060	1.56779	1.26729	1.29298	0.501436	0.348491	0.540653	-1.73558	0.000108241	Zinc finger protein ZAT5	GO:0005634|nucleus;	NA	GO:0046872|metal ion binding;GO:0003700|transcription factor activity, sequence-specific DNA binding;
LOC_Os03g58110	7.22064	5.46243	3.28736	2.10873	1.56452	1.72382	-1.73541	1.18501e-07	Leucine-rich repeat extensin-like protein 4	GO:0005618|cell wall;GO:0005576|extracellular region;GO:0009505|plant-type cell wall;GO:0009506|plasmodesma;	NA	GO:0005199|structural constituent of cell wall;
LOC_Os07g28610	282.996	277.224	301.894	86.616	109.999	95.6891	-1.73539	9.71144e-42	Protein CURVATURE THYLAKOID 1B, chloroplastic	GO:0009507|chloroplast;GO:0009941|chloroplast envelope;GO:0030093|chloroplast photosystem I;GO:0009534|chloroplast thylakoid;GO:0009535|chloroplast thylakoid membrane;GO:0016021|integral component of membrane;GO:0009295|nucleoid;GO:0009508|plastid chromosome;GO:0009579|thylakoid;	NA	GO:0003677|DNA binding;
LOC_Os04g32810	5.69157	4.28697	7.15093	1.64779	1.87122	2.22953	-1.73437	4.48748e-07	NA	NA	NA	NA
LOC_Os09g30330	1.1795	1.30163	1.15938	0.28776	0.333316	0.594677	-1.73217	2.83077e-05	Phosphatidylinositol/phosphatidylcholine transfer protein SFH6	GO:0000139|Golgi membrane;GO:0005886|plasma membrane;	NA	GO:0005215|transporter activity;
LOC_Os03g16290	4.31404	2.68428	2.77473	0.614903	1.1396	1.50279	-1.73187	7.12036e-06	NA	NA	NA	NA
LOC_Os03g10050	13.157	9.88424	10.974	2.87553	4.26752	4.35997	-1.73131	6.32117e-18	Probable serine acetyltransferase 4	GO:0005737|cytoplasm;	K00640	GO:0009001|serine O-acetyltransferase activity;
LOC_Os11g27170	1.75757	3.58636	1.95095	0.963803	0.90605	0.632546	-1.72964	3.48063e-05	Serine carboxypeptidase-like 10	GO:0005576|extracellular region;	K16296	GO:0004185|serine-type carboxypeptidase activity;GO:0016746|transferase activity, transferring acyl groups;
LOC_Os07g48370	3.94638	4.65522	3.75261	1.11198	1.53572	1.55249	-1.72822	1.44413e-16	Probable galacturonosyltransferase 7	GO:0005768|endosome;GO:0005794|Golgi apparatus;GO:0000139|Golgi membrane;GO:0016021|integral component of membrane;GO:0005802|trans-Golgi network;	K13648	GO:0047262|polygalacturonate 4-alpha-galacturonosyltransferase activity;
LOC_Os01g15100	1.08467	1.5659	1.35838	0.474119	0.549177	0.3408	-1.7257	0.0302351	NA	NA	NA	NA
LOC_Os03g59240	4.18376	3.95213	3.23488	1.24274	1.59162	1.04581	-1.72521	2.10344e-11	NA	NA	NA	NA
LOC_Os07g32170	3.01435	1.92447	2.04928	0.677621	0.872106	0.811797	-1.72485	1.98637e-07	Squamosa promoter-binding-like protein 13	GO:0005634|nucleus;	NA	GO:0003677|DNA binding;GO:0046872|metal ion binding;
LOC_Os12g39360	6.79174	5.92196	6.18137	2.09422	2.20361	2.15048	-1.72342	3.79435e-23	Aspartic proteinase nepenthesin-1	GO:0005576|extracellular region;	NA	GO:0004190|aspartic-type endopeptidase activity;
LOC_Os01g36390	0.346262	0.521618	0.247793	0.172976	0.166967	0.0466262	-1.72247	0.0211928	DNA replication licensing factor MCM4	GO:0005829|cytosol;GO:0042555|MCM complex;GO:0005634|nucleus;	NA	GO:0005524|ATP binding;GO:0003677|DNA binding;GO:0003678|DNA helicase activity;GO:0046872|metal ion binding;
LOC_Os11g06590	1.89537	1.85061	1.64837	0.460267	0.284337	1.0587	-1.72179	0.00451483	Probable trans-2-enoyl-CoA reductase, mitochondrial	GO:0009507|chloroplast;GO:0005739|mitochondrion;GO:0005634|nucleus;	K07512	GO:0005524|ATP binding;GO:0005507|copper ion binding;GO:0019166|trans-2-enoyl-CoA reductase (NADPH) activity;GO:0008270|zinc ion binding;
LOC_Os01g65210	16.6981	16.2469	15.3411	6.13557	5.1726	5.19928	-1.72164	1.32849e-29	Protein NRT1/ PTR FAMILY 5.10	GO:0016021|integral component of membrane;	NA	GO:0005215|transporter activity;
LOC_Os06g02580	27.5811	21.0127	16.2349	6.90167	7.86322	7.40079	-1.71959	9.78588e-20	NA	NA	NA	NA
LOC_Os06g25950	2.08704	1.64929	1.02833	0.807575	0.450389	0.386994	-1.71928	0.000640408	NA	NA	NA	NA
LOC_Os03g22780	35.9826	28.6837	29.3257	9.38269	10.2992	12.5411	-1.71696	4.2764e-32	Divinyl chlorophyllide a 8-vinyl-reductase, chloroplastic	GO:0009941|chloroplast envelope;GO:0009534|chloroplast thylakoid;GO:0016020|membrane;	K19073	GO:0051744|3,8-divinyl protochlorophyllide a 8-vinyl reductase activity;GO:0033728|divinyl chlorophyllide a 8-vinyl-reductase activity;
LOC_Os08g12800	1.40913	1.26428	0.778547	0.48913	0.167871	0.527385	-1.7155	0.000482751	Glucan endo-1,3-beta-glucosidase 5	GO:0031225|anchored component of membrane;GO:0046658|anchored component of plasma membrane;GO:0009505|plant-type cell wall;GO:0005886|plasma membrane;GO:0009506|plasmodesma;GO:0005773|vacuole;	NA	GO:0042973|glucan endo-1,3-beta-D-glucosidase activity;
LOC_Os03g05270	10.1555	8.91079	8.63969	2.89352	2.47668	4.13471	-1.71411	1.44234e-16	RING finger and CHY zinc finger domain-containing protein 1	GO:0005737|cytoplasm;GO:0016607|nuclear speck;GO:0005654|nucleoplasm;GO:0005634|nucleus;GO:0000151|ubiquitin ligase complex;	K10144	GO:0016874|ligase activity;GO:0002039|p53 binding;GO:0042803|protein homodimerization activity;GO:0004842|ubiquitin-protein transferase activity;GO:0008270|zinc ion binding;
LOC_Os07g18154	10.5727	18.4891	15.0108	6.22884	4.90305	3.94294	-1.7133	3.45953e-13	Probable aldehyde oxidase 4	NA	NA	GO:0051537|2 iron, 2 sulfur cluster binding;GO:0004031|aldehyde oxidase activity;GO:0009055|electron carrier activity;GO:0050660|flavin adenine dinucleotide binding;GO:0046872|metal ion binding;GO:0016614|oxidoreductase activity, acting on CH-OH group of donors;
LOC_Os06g34070	14.2779	14.0588	12.7766	4.97008	4.83685	4.35555	-1.71247	9.1314e-27	GDSL esterase/lipase At5g45910	GO:0005576|extracellular region;	NA	GO:0016788|hydrolase activity, acting on ester bonds;
LOC_Os07g33350	38.2796	23.88	30.305	7.41925	11.2003	13.2605	-1.71002	3.9943e-16	18.8 kDa class V heat shock protein	GO:0005737|cytoplasm;	K13993	NA
LOC_Os03g04660	18.1149	17.6289	16.8893	6.96606	4.72653	6.43191	-1.70872	1.44859e-23	Cytochrome P450 86B1	GO:0005783|endoplasmic reticulum;GO:0005789|endoplasmic reticulum membrane;GO:0016021|integral component of membrane;	K15402	GO:0020037|heme binding;GO:0005506|iron ion binding;GO:0004497|monooxygenase activity;GO:0016705|oxidoreductase activity, acting on paired donors, with incorporation or reduction of molecular oxygen;
LOC_Os01g07420	6.27935	4.23554	3.93194	1.80253	1.58173	1.59014	-1.70866	1.05776e-09	NA	NA	NA	NA
LOC_Os03g24020	209.321	171.642	185.294	52.5639	66.71	76.8797	-1.70777	4.78967e-34	50S ribosomal protein L6, chloroplastic	GO:0009507|chloroplast;GO:0009941|chloroplast envelope;GO:0009570|chloroplast stroma;GO:0016020|membrane;GO:0005840|ribosome;	K02933	GO:0019843|rRNA binding;GO:0003735|structural constituent of ribosome;
LOC_Os01g11710	0.638515	0.942638	0.719674	0.267936	0.362079	0.16852	-1.70756	0.00134211	GDSL esterase/lipase At5g45910	GO:0005576|extracellular region;	NA	GO:0016788|hydrolase activity, acting on ester bonds;
LOC_Os05g48150	2.34455	2.95693	2.83375	0.810325	0.901799	1.09641	-1.70579	8.27247e-12	Serine/threonine protein phosphatase 2A 57 kDa regulatory subunit B' iota isoform	GO:0000159|protein phosphatase type 2A complex;	K11584	GO:0008601|protein phosphatase type 2A regulator activity;
LOC_Os02g43194	13.9152	13.0918	12.5672	4.37803	4.284	5.02072	-1.70496	1.97522e-28	Aldehyde dehydrogenase family 3 member F1	GO:0005783|endoplasmic reticulum;GO:0016020|membrane;	K00128	GO:0004028|3-chloroallyl aldehyde dehydrogenase activity;GO:0004029|aldehyde dehydrogenase (NAD) activity;GO:0004030|aldehyde dehydrogenase [NAD(P)+] activity;
LOC_Os01g39830	6.73133	7.24304	5.994	2.90411	2.06553	1.95016	-1.70164	1.25321e-16	Beta-galactosidase 2	GO:0048046|apoplast;	NA	GO:0004565|beta-galactosidase activity;GO:0030246|carbohydrate binding;
LOC_Os08g01140	18.2317	16.2775	15.206	6.28125	5.79043	5.18	-1.70107	2.94268e-22	Ascorbate-specific transmembrane electron transporter 1	GO:0016021|integral component of membrane;	K08360	GO:0046872|metal ion binding;GO:0016491|oxidoreductase activity;
LOC_Os11g38910	6.05386	3.82438	4.12702	1.92062	0.889871	2.02482	-1.70082	0.000189722	Pyruvate decarboxylase 1	NA	K01568	GO:0000287|magnesium ion binding;GO:0004737|pyruvate decarboxylase activity;GO:0030976|thiamine pyrophosphate binding;
LOC_Os05g41640	879.157	723.188	804.861	232.999	288.648	316.286	-1.70076	7.86076e-33	Phosphoglycerate kinase, chloroplastic	GO:0009507|chloroplast;	NA	GO:0005524|ATP binding;GO:0004618|phosphoglycerate kinase activity;
LOC_Os07g14740	9.96181	9.72026	9.44174	3.08766	3.1638	3.84132	-1.69963	2.82261e-16	NA	NA	NA	NA
LOC_Os02g09930	6.11847	5.60832	6.37018	2.2574	1.78519	2.24823	-1.69837	1.06737e-17	Glucomannan 4-beta-mannosyltransferase 1	GO:0000139|Golgi membrane;GO:0016021|integral component of membrane;	K13680	GO:0047259|glucomannan 4-beta-mannosyltransferase activity;
LOC_Os06g48160	2.31791	2.52444	2.08884	0.739344	0.507491	1.15147	-1.6978	2.159e-06	Xyloglucan endotransglucosylase/hydrolase protein 22	GO:0048046|apoplast;GO:0005618|cell wall;GO:0005794|Golgi apparatus;	K14504	GO:0004553|hydrolase activity, hydrolyzing O-glycosyl compounds;GO:0016762|xyloglucan:xyloglucosyl transferase activity;
LOC_Os01g66310	3.52866	6.69041	4.68575	2.55295	0.739277	1.94977	-1.69725	0.00238923	NA	NA	NA	NA
LOC_Os04g51300	182.062	147.168	158.012	48.7082	56.4891	64.6438	-1.69678	2.27426e-36	Thylakoid lumenal 29 kDa protein, chloroplastic	GO:0009543|chloroplast thylakoid lumen;	NA	GO:0020037|heme binding;GO:0004601|peroxidase activity;
LOC_Os06g39590	3.03737	2.6646	2.41654	0.937171	0.940797	0.943103	-1.69621	6.91301e-08	Auxin-responsive protein IAA23	GO:0005634|nucleus;	K14484	NA
LOC_Os07g11110	148.834	120.456	137.339	41.5518	45.7765	54.4378	-1.69544	1.2786e-36	Chloroplast stem-loop binding protein of 41 kDa a, chloroplastic	GO:0048046|apoplast;GO:0009507|chloroplast;GO:0009941|chloroplast envelope;GO:0009570|chloroplast stroma;GO:0009534|chloroplast thylakoid;GO:0010287|plastoglobule;GO:0005840|ribosome;GO:0010319|stromule;GO:0009579|thylakoid;	NA	GO:0008266|poly(U) RNA binding;GO:0019843|rRNA binding;
LOC_Os05g32380	1.39156	1.10143	1.97162	0.494856	0.812029	0.244548	-1.6931	0.000425943	Phospholipase A1-Igamma1, chloroplastic	GO:0009507|chloroplast;	NA	GO:0047714|galactolipase activity;GO:0008970|phosphatidylcholine 1-acylhydrolase activity;GO:0004806|triglyceride lipase activity;
LOC_Os12g03420	8.48094	4.33991	3.58764	1.18853	2.09781	2.37991	-1.69121	5.95068e-05	NA	NA	NA	NA
LOC_Os07g17390	10.3324	14.7225	13.4066	4.46981	4.63811	4.36758	-1.69092	5.44741e-14	PsbP domain-containing protein 1, chloroplastic	GO:0009507|chloroplast;GO:0009570|chloroplast stroma;GO:0009543|chloroplast thylakoid lumen;GO:0009535|chloroplast thylakoid membrane;GO:0019898|extrinsic component of membrane;GO:0016020|membrane;GO:0009654|photosystem II oxygen evolving complex;GO:0009579|thylakoid;GO:0031977|thylakoid lumen;	NA	GO:0005509|calcium ion binding;
LOC_Os03g03020	147.176	161.031	146.686	48.19	57.6636	53.3793	-1.68906	7.35483e-43	50S ribosomal protein L11, chloroplastic	GO:0009507|chloroplast;GO:0009941|chloroplast envelope;GO:0009570|chloroplast stroma;GO:0022626|cytosolic ribosome;GO:0016020|membrane;	K02867	GO:0019843|rRNA binding;GO:0003735|structural constituent of ribosome;
LOC_Os10g37180	729.802	618.887	804.535	202.874	273.398	280.401	-1.68825	3.82909e-30	Glycine cleavage system H protein, mitochondrial	GO:0005960|glycine cleavage complex;GO:0005739|mitochondrion;	K02437	NA
LOC_Os11g11410	0.254447	0.191653	0.343549	0	0.112725	0.1499	-1.6866	0.0377679	Auxin-responsive protein IAA27	GO:0005634|nucleus;	K14484	NA
LOC_Os12g40460	0.763634	0.5204	0.819711	0.190738	0.147289	0.377035	-1.68621	0.0142807	RING-H2 finger protein ATL65	GO:0016021|integral component of membrane;	NA	GO:0008270|zinc ion binding;
LOC_Os03g03470	38.5215	34.0056	34.4682	11.8547	12.1151	13.5025	-1.68607	2.73154e-40	NA	NA	NA	NA
LOC_Os09g28690	1.74381	1.44265	1.18142	0.824711	0.347371	0.377241	-1.68576	0.000313419	Tuliposide A-converting enzyme 1, chloroplastic	GO:0009507|chloroplast;	NA	GO:0016787|hydrolase activity;GO:0016829|lyase activity;
LOC_Os04g49560	1.25164	1.83674	1.74314	1.10364	0.284079	0.305116	-1.68548	0.00298516	Probable protein S-acyltransferase 19	GO:0016021|integral component of membrane;GO:0005886|plasma membrane;	NA	GO:0019706|protein-cysteine S-palmitoyltransferase activity;GO:0008270|zinc ion binding;
LOC_Os02g56750	1.18247	0.703147	0.321502	0.0816107	0.378122	0.293312	-1.68466	0.0302995	F-box protein PP2-B1	GO:0005634|nucleus;	NA	GO:0030246|carbohydrate binding;
LOC_Os02g07060	33.7687	31.4975	25.9304	11.1392	9.63715	11.1702	-1.68454	2.98977e-29	Tubulin beta-5 chain	GO:0005737|cytoplasm;GO:0005874|microtubule;	K07375	GO:0005525|GTP binding;GO:0003924|GTPase activity;GO:0005200|structural constituent of cytoskeleton;
LOC_Os07g14850	16.8614	18.6676	16.3904	6.46664	5.62509	6.10697	-1.6841	1.12518e-34	Probable cellulose synthase A catalytic subunit 6 [UDP-forming]	GO:0016021|integral component of membrane;GO:0005886|plasma membrane;	K10999	GO:0016760|cellulose synthase (UDP-forming) activity;GO:0008270|zinc ion binding;
LOC_Os03g60100	178.807	163.891	175.999	50.4086	63.4951	68.8861	-1.68182	6.66987e-40	50S ribosomal protein L17, chloroplastic	GO:0009507|chloroplast;GO:0009941|chloroplast envelope;GO:0009570|chloroplast stroma;GO:0005840|ribosome;	K02879	GO:0019843|rRNA binding;GO:0003735|structural constituent of ribosome;
LOC_Os01g04324	2.1107	2.0101	2.48381	0.572652	0.835278	0.891857	-1.6807	8.86805e-09	NA	NA	NA	NA
LOC_Os01g48130	8.38701	6.54945	6.54531	2.66865	2.06075	2.81924	-1.68011	1.62692e-13	NAC domain-containing protein 8	GO:0005634|nucleus;	NA	GO:0003677|DNA binding;GO:0003700|transcription factor activity, sequence-specific DNA binding;
LOC_Os02g15690	2.88778	3.18151	2.28729	0.621716	0.98201	1.32037	-1.67959	8.73304e-09	Probable polygalacturonase	GO:0016021|integral component of membrane;	NA	GO:0004650|polygalacturonase activity;
LOC_Os12g36590	1.08364	0.736858	1.38536	0.374987	0.335289	0.411409	-1.67868	7.32484e-06	NA	NA	NA	NA
LOC_Os05g33280	130.29	99.0708	114.564	33.7307	42.5176	45.2674	-1.67714	5.0594e-33	UPF0603 protein Os05g0401100, chloroplastic	GO:0009535|chloroplast thylakoid membrane;GO:0016021|integral component of membrane;GO:0031977|thylakoid lumen;	NA	GO:0003993|acid phosphatase activity;
LOC_Os01g47350	29.8869	26.4642	25.828	8.40698	9.51514	11.0492	-1.67657	4.35737e-33	1,4-dihydroxy-2-naphthoyl-CoA synthase, peroxisomal	GO:0005777|peroxisome;	K01661	GO:0008935|1,4-dihydroxy-2-naphthoyl-CoA synthase activity;GO:0016853|isomerase activity;
LOC_Os11g45990	2.60739	1.87663	1.3787	0.81046	0.528055	0.728206	-1.67599	1.77725e-06	NA	NA	NA	NA
LOC_Os10g29240	4.76599	4.78124	4.22564	1.45468	1.97621	1.43291	-1.67483	1.85184e-14	NA	NA	NA	NA
LOC_Os09g24530	39.7825	34.9658	38.8071	11.853	13.5317	14.7259	-1.67443	6.37488e-40	[Fructose-bisphosphate aldolase]-lysine N-methyltransferase, chloroplastic	GO:0009507|chloroplast;GO:0009570|chloroplast stroma;	K00592	GO:0030785|[ribulose-bisphosphate carboxylase]-lysine N-methyltransferase activity;GO:0016279|protein-lysine N-methyltransferase activity;
LOC_Os02g25960	1.43594	1.86699	1.46111	0.784577	0.450064	0.467281	-1.67421	9.53623e-07	Ankyrin-3	GO:0043194|axon initial segment;GO:0016323|basolateral plasma membrane;GO:0009986|cell surface;GO:0043034|costamere;GO:0005783|endoplasmic reticulum;GO:0005794|Golgi apparatus;GO:0014704|intercalated disc;GO:0016328|lateral plasma membrane;GO:0005764|lysosome;GO:0033268|node of Ranvier;GO:0033270|paranode region of axon;GO:0005886|plasma membrane;GO:0045211|postsynaptic membrane;GO:0042383|sarcol…	K10380	GO:0045296|cadherin binding;GO:0008092|cytoskeletal protein binding;GO:0044325|ion channel binding;GO:0030674|protein binding, bridging;GO:0030507|spectrin binding;GO:0005200|structural constituent of cytoskeleton;
LOC_Os02g03400	0.794691	0.786694	0.575808	0.0297742	0.413854	0.299627	-1.67319	0.0055557	65-kDa microtubule-associated protein 3	GO:0055028|cortical microtubule;GO:0005874|microtubule;GO:0005634|nucleus;GO:0009524|phragmoplast;GO:0009574|preprophase band;	K16732	GO:0008017|microtubule binding;
LOC_Os11g04720	37.2201	40.0988	49.9601	15.7075	14.0348	15.2272	-1.67313	2.39376e-26	Two-component response regulator ARR9	GO:0005634|nucleus;	K14492	GO:0000156|phosphorelay response regulator activity;
LOC_Os09g28850	12.3794	10.4828	11.0284	4.10755	3.64671	4.22549	-1.67239	2.99913e-27	NA	NA	NA	NA
LOC_Os09g27990	1.20528	1.62565	1.00043	0.514586	0.5109	0.343467	-1.67185	0.000120804	Annexin D8	NA	NA	GO:0005509|calcium ion binding;GO:0005544|calcium-dependent phospholipid binding;
LOC_Os08g09830	1.01044	0.978523	1.05074	0.709827	0.219253	0.170076	-1.67073	0.0158071	BTB/POZ and MATH domain-containing protein 1	GO:0005634|nucleus;	K10523	GO:0042802|identical protein binding;
LOC_Os01g55190	2.37139	2.46851	2.27739	0.31446	0.971313	1.20553	-1.67036	3.49933e-06	NA	NA	NA	NA
LOC_Os05g09400	58.2313	58.1852	69.4946	17.0613	25.1881	23.8731	-1.66966	2.16166e-30	NA	NA	NA	NA
LOC_Os04g58130	22.8506	24.474	22.6468	7.51084	7.91562	9.40553	-1.66941	7.17397e-40	Katanin p80 WD40 repeat-containing subunit B1 homolog	GO:0080008|Cul4-RING E3 ubiquitin ligase complex;GO:0008352|katanin complex;GO:0005874|microtubule;	K18643	NA
LOC_Os11g05010	1.86026	2.50594	2.08327	0.891319	0.688283	0.724987	-1.66872	3.641e-09	Copper transport protein ATX1	GO:0000785|chromatin;GO:0005829|cytosol;	K07213	GO:0046872|metal ion binding;
LOC_Os03g19350	0.480146	1.02468	0.977122	0.440739	0.340342	0.105602	-1.66863	0.00463967	Lon protease homolog, mitochondrial	GO:0005759|mitochondrial matrix;	NA	GO:0005524|ATP binding;GO:0004176|ATP-dependent peptidase activity;GO:0043565|sequence-specific DNA binding;GO:0004252|serine-type endopeptidase activity;
LOC_Os08g10010	0.596536	0.561648	0.756404	0.0782252	0.181218	0.393602	-1.66702	0.010313	Acyl-[acyl-carrier-protein] desaturase 7, chloroplastic	GO:0009507|chloroplast;	K03921	GO:0045300|acyl-[acyl-carrier-protein] desaturase activity;GO:0046872|metal ion binding;
LOC_Os05g14880	1.36004	1.19052	0.828601	0.096403	0.409437	0.658304	-1.6669	0.00415483	NA	NA	NA	NA
LOC_Os07g23510	16.8649	9.81188	14.5295	3.0504	5.06441	6.35868	-1.66672	2.39708e-07	NA	NA	NA	NA
LOC_Os01g53500	3.51514	3.06887	3.37665	0.83809	1.05167	1.58136	-1.66639	5.08104e-05	RING-H2 finger protein ATL68	GO:0016021|integral component of membrane;	NA	GO:0008270|zinc ion binding;
LOC_Os07g36460	1.67845	1.22592	1.24209	0.200091	0.360526	0.862959	-1.66561	0.00539442	Transcription factor ABORTED MICROSPORES	GO:0005634|nucleus;	NA	GO:0000978|RNA polymerase II core promoter proximal region sequence-specific DNA binding;GO:0003700|transcription factor activity, sequence-specific DNA binding;
LOC_Os06g11490	22.5042	17.8549	19.7586	6.94016	6.30499	8.09081	-1.66514	1.02492e-21	Blue copper protein	NA	NA	GO:0009055|electron carrier activity;GO:0046872|metal ion binding;
LOC_Os07g33660	69.2147	46.8076	52.663	15.2795	19.917	24.923	-1.66432	1.08052e-20	Protein LHCP TRANSLOCATION DEFECT	GO:0009507|chloroplast;	NA	NA
LOC_Os11g10850	1.99808	0.689783	2.0331	0.327517	0.505821	0.784737	-1.66426	0.0429846	Dirigent protein 1	GO:0048046|apoplast;	NA	NA
LOC_Os01g39290	8.71178	5.09475	6.78556	1.95043	1.9006	3.4382	-1.6639	1.52379e-08	NA	NA	NA	NA
LOC_Os05g35340	6.69945	5.84508	5.40105	1.46419	1.80906	3.05217	-1.66322	4.85077e-08	Mitochondrial protein import protein MAS5	GO:0005829|cytosol;GO:0048471|perinuclear region of cytoplasm;GO:0072380|TRC complex;	K09503	GO:0005524|ATP binding;GO:0001671|ATPase activator activity;GO:0046872|metal ion binding;GO:0051082|unfolded protein binding;
LOC_Os01g19440	0.753245	0.851031	1.23811	0.308671	0.381373	0.310625	-1.66314	0.00939671	Probable pectinesterase 29	GO:0005618|cell wall;GO:0005576|extracellular region;	NA	GO:0045330|aspartyl esterase activity;GO:0030599|pectinesterase activity;
LOC_Os12g07160	9.95556	12.6546	11.3101	3.60363	4.9963	3.49693	-1.66296	2.13716e-23	NA	NA	NA	NA
LOC_Os05g08480	0.544671	0.393159	0.447637	0.2976	0.160866	0.0427834	-1.66267	0.0449259	UDP-glycosyltransferase 73D1	GO:0043231|intracellular membrane-bounded organelle;	NA	GO:0080043|quercetin 3-O-glucosyltransferase activity;GO:0080044|quercetin 7-O-glucosyltransferase activity;
LOC_Os08g28400	4.1737	7.06253	9.12917	3.37382	1.91054	1.99399	-1.66068	2.14292e-05	NA	NA	NA	NA
LOC_Os11g07912	0.760836	0.785926	0.347101	0.256552	0.110062	0.307353	-1.66021	0.00913206	MLO-like protein 4	GO:0016021|integral component of membrane;	K08472	NA
LOC_Os03g12730	0.551653	0.56325	0.2418	0.160755	0.148963	0.173327	-1.66021	0.00183661	Leucine-rich repeat receptor-like serine/threonine-protein kinase BAM1	GO:0016021|integral component of membrane;GO:0005886|plasma membrane;GO:0009506|plasmodesma;	NA	GO:0005524|ATP binding;GO:0001653|peptide receptor activity;GO:0043621|protein self-association;GO:0033612|receptor serine/threonine kinase binding;GO:0004675|transmembrane receptor protein serine/threonine kinase activity;GO:0031625|ubiquitin protein ligase binding;
LOC_Os01g20160	0.526297	0.644172	0.535521	0.230049	0.0666169	0.310051	-1.65925	0.00791318	Cation transporter HKT8	GO:0016021|integral component of membrane;GO:0005886|plasma membrane;	NA	GO:0015081|sodium ion transmembrane transporter activity;
LOC_Os05g22614	311.788	246.311	240.752	80.1654	99.7475	106.065	-1.65923	1.19723e-30	Protein TIC 62, chloroplastic	GO:0009706|chloroplast inner membrane;GO:0009570|chloroplast stroma;	NA	NA
LOC_Os01g02790	27.5521	34.4493	30.5061	10.2438	12.1117	10.7242	-1.65896	7.80652e-31	Probable receptor-like protein kinase At5g39030	GO:0016021|integral component of membrane;	NA	GO:0005524|ATP binding;GO:0004674|protein serine/threonine kinase activity;
LOC_Os04g26870	40.0755	33.1002	31.6654	11.7834	13.3499	12.2722	-1.65875	2.81543e-32	Probable aldo-keto reductase 1	NA	NA	GO:0016491|oxidoreductase activity;
LOC_Os03g51600	243.013	240.751	184.348	76.1862	81.1602	81.1989	-1.65799	1.26876e-31	Tubulin alpha-1 chain	GO:0005737|cytoplasm;GO:0005874|microtubule;	K07374	GO:0005525|GTP binding;GO:0003924|GTPase activity;GO:0005200|structural constituent of cytoskeleton;
LOC_Os08g15060	3.65896	4.23239	3.85751	1.61568	1.34216	1.26694	-1.65581	2.64167e-13	Probable receptor-like serine/threonine-protein kinase At5g57670	NA	NA	GO:0005524|ATP binding;GO:0004674|protein serine/threonine kinase activity;
LOC_Os05g04170	59.3462	67.0363	64.3913	22.6776	21.9942	23.6203	-1.65417	1.6307e-39	Long chain acyl-CoA synthetase 1	GO:0005783|endoplasmic reticulum;	K01897	GO:0005524|ATP binding;GO:0004467|long-chain fatty acid-CoA ligase activity;GO:0031957|very long-chain fatty acid-CoA ligase activity;
LOC_Os01g02130	13.0562	8.6616	10.518	2.83155	4.98328	3.692	-1.65237	7.06399e-11	NA	NA	NA	NA
LOC_Os01g71190	58.5522	48.1116	50.2789	16.5942	19.3738	20.306	-1.65192	1.77666e-34	Photosystem II reaction center PSB28 protein, chloroplastic	GO:0009535|chloroplast thylakoid membrane;GO:0009654|photosystem II oxygen evolving complex;	K08903	NA
LOC_Os10g25140	2.71945	3.19539	3.85693	1.17681	1.12904	1.20476	-1.6518	1.92012e-09	Alanine aminotransferase 2	NA	NA	GO:0004021|L-alanine:2-oxoglutarate aminotransferase activity;GO:0030170|pyridoxal phosphate binding;
LOC_Os04g38750	159.165	117.743	148.606	37.0883	55.7863	60.7157	-1.65079	3.09735e-23	30S ribosomal protein 3, chloroplastic	GO:0009507|chloroplast;GO:0005840|ribosome;	NA	GO:0003735|structural constituent of ribosome;
LOC_Os04g54590	41.4945	38.3266	40.2414	11.9443	13.095	18.0722	-1.65039	5.83058e-26	NA	NA	NA	NA
LOC_Os07g47640	1290.51	925.822	1041.21	341.966	425.603	403.992	-1.65021	1.48544e-28	NA	NA	NA	NA
LOC_Os06g49220	22.5521	17.4461	16.8312	6.19318	6.40707	7.79581	-1.64999	1.86497e-25	Protein NRT1/ PTR FAMILY 8.3	GO:0005794|Golgi apparatus;GO:0016021|integral component of membrane;GO:0000325|plant-type vacuole;GO:0009705|plant-type vacuole membrane;GO:0005774|vacuolar membrane;GO:0005773|vacuole;	NA	GO:0042936|dipeptide transporter activity;GO:0015334|high-affinity oligopeptide transporter activity;GO:0015197|peptide transporter activity;GO:0042937|tripeptide transporter activity;
LOC_Os04g47480	2.05306	1.66847	1.26865	0.70848	0.528857	0.560186	-1.64996	5.39881e-07	NA	NA	NA	NA
LOC_Os01g72330	96.4463	71.1525	79.1462	24.8525	33.0832	30.9627	-1.64797	5.6752e-30	Two-component response regulator ARR9	GO:0005634|nucleus;	K14492	GO:0000156|phosphorelay response regulator activity;
LOC_Os03g17480	5.77088	7.72376	8.29728	3.027	2.92184	1.92477	-1.64773	6.26658e-09	Protein IN2-1 homolog A	NA	K00799	NA
LOC_Os02g43600	141.21	132.274	143.635	41.8483	57.8131	50.9462	-1.64593	6.92844e-37	50S ribosomal protein L19, chloroplastic	GO:0009507|chloroplast;GO:0005840|ribosome;	NA	GO:0019843|rRNA binding;GO:0003735|structural constituent of ribosome;
LOC_Os02g01640	0.393592	0.793227	0.789324	0.278987	0.35547	0.0802153	-1.64487	0.00342349	Transposon Tf2-9 polyprotein	GO:0005737|cytoplasm;GO:0005634|nucleus;	NA	GO:0004190|aspartic-type endopeptidase activity;GO:0003677|DNA binding;GO:0003887|DNA-directed DNA polymerase activity;GO:0004519|endonuclease activity;GO:0046872|metal ion binding;GO:0003723|RNA binding;GO:0003964|RNA-directed DNA polymerase activity;
LOC_Os03g43010	18.7036	14.5935	14.0089	6.16307	4.56492	6.30605	-1.64334	2.58855e-19	NA	NA	NA	NA
LOC_Os01g61330	2.0303	1.41512	1.70773	0.675529	0.521648	0.656955	-1.64292	7.7923e-06	Fibronectin type 3 and ankyrin repeat domains protein 1	GO:0005737|cytoplasm;GO:0005654|nucleoplasm;	NA	NA
LOC_Os08g40430	19.1769	17.3364	18.1914	7.06569	5.97172	6.7185	-1.6413	1.40082e-30	NA	NA	NA	NA
LOC_Os07g30150	0.965175	0.878437	0.982091	0.210943	0.407229	0.379068	-1.63822	0.00260884	Adenine phosphoribosyltransferase 3	GO:0005829|cytosol;	K00759	GO:0003999|adenine phosphoribosyltransferase activity;
LOC_Os03g07590	8.38552	4.59351	6.80212	1.24956	2.12282	3.59277	-1.63724	0.00180505	NA	NA	NA	NA
LOC_Os09g29540	16.754	19.6361	19.6917	6.00049	7.67962	6.68459	-1.63655	1.11483e-31	Wall-associated receptor kinase 5	GO:0016021|integral component of membrane;GO:0009506|plasmodesma;	NA	GO:0005524|ATP binding;GO:0005509|calcium ion binding;GO:0001653|peptide receptor activity;GO:0030247|polysaccharide binding;GO:0004675|transmembrane receptor protein serine/threonine kinase activity;GO:0031625|ubiquitin protein ligase binding;
LOC_Os02g16010	0.414087	0.582206	0.272254	0.181001	0.153747	0.130105	-1.63486	0.00432269	Polyprotein P3	NA	NA	GO:0004190|aspartic-type endopeptidase activity;GO:0003676|nucleic acid binding;GO:0003964|RNA-directed DNA polymerase activity;GO:0004523|RNA-DNA hybrid ribonuclease activity;GO:0008270|zinc ion binding;
LOC_Os09g26999	0.98937	0.931508	0.813112	0.301179	0.268353	0.416326	-1.63447	1.0935e-05	Guanine nucleotide-binding protein subunit gamma 3	GO:0005834|heterotrimeric G-protein complex;GO:0005886|plasma membrane;	NA	GO:0004871|signal transducer activity;
LOC_Os12g40920	78.1963	67.6899	67.7758	22.6947	27.4616	27.5317	-1.63442	4.71513e-39	Light-inducible protein CPRF2	GO:0005634|nucleus;	NA	GO:0043565|sequence-specific DNA binding;GO:0003700|transcription factor activity, sequence-specific DNA binding;
LOC_Os04g52370	15.7266	18.9665	17.6094	6.96427	5.60966	6.43008	-1.63433	9.13784e-25	UDP-N-acetylglucosamine diphosphorylase 2	GO:0005737|cytoplasm;	K00972	GO:0052630|UDP-N-acetylgalactosamine diphosphorylase activity;GO:0003977|UDP-N-acetylglucosamine diphosphorylase activity;GO:0003983|UTP:glucose-1-phosphate uridylyltransferase activity;
LOC_Os07g47490	0.740399	1.14778	0.986531	0.349977	0.374869	0.324601	-1.63411	3.30617e-08	Probable indole-3-acetic acid-amido synthetase GH3.11	NA	NA	GO:0016874|ligase activity;
LOC_Os03g56930	3.94886	4.61534	3.86886	1.16064	2.03381	1.31559	-1.63387	7.18754e-09	NA	NA	NA	NA
LOC_Os04g48290	2.10775	1.77809	1.6969	0.694934	0.792753	0.544934	-1.6316	2.02636e-10	MATE efflux family protein 9	GO:0016021|integral component of membrane;	K03327	GO:0015297|antiporter activity;GO:0015238|drug transmembrane transporter activity;
LOC_Os02g01670	0.393592	0.745152	0.819298	0.278987	0.35547	0.0802153	-1.63078	0.00378803	Transposon Tf2-9 polyprotein	GO:0005737|cytoplasm;GO:0005634|nucleus;	NA	GO:0004190|aspartic-type endopeptidase activity;GO:0003677|DNA binding;GO:0003887|DNA-directed DNA polymerase activity;GO:0004519|endonuclease activity;GO:0046872|metal ion binding;GO:0003723|RNA binding;GO:0003964|RNA-directed DNA polymerase activity;
LOC_Os03g50560	5.60992	5.95721	6.52165	2.68329	1.90908	2.01545	-1.62992	1.80951e-13	NA	NA	NA	NA
LOC_Os07g01100	2.69086	3.88468	2.68537	1.32322	0.993417	1.08324	-1.62992	1.27841e-07	NA	NA	NA	NA
LOC_Os05g31750	26.6535	18.3964	19.2756	8.70463	6.77309	7.88089	-1.62864	5.93696e-19	Annexin D4	GO:0009506|plasmodesma;	NA	GO:0005509|calcium ion binding;GO:0005544|calcium-dependent phospholipid binding;
LOC_Os11g34130	44.5939	46.8538	45.9352	15.1721	18.4819	16.5197	-1.6275	6.21119e-40	Uncharacterized protein At3g49140	NA	NA	GO:0010181|FMN binding;GO:0016491|oxidoreductase activity;
LOC_Os04g53800	4.1828	4.01485	2.01651	0.873718	1.16197	1.67476	-1.62727	2.12158e-05	Anthocyanidin reductase	NA	K08695	GO:0033729|anthocyanidin reductase activity;GO:0050662|coenzyme binding;GO:0016491|oxidoreductase activity;
LOC_Os08g41890	12.4737	17.5024	13.1266	5.22443	5.63963	4.89573	-1.62718	9.92239e-21	65-kDa microtubule-associated protein 8	GO:0005737|cytoplasm;GO:0005874|microtubule;GO:0005634|nucleus;GO:0000922|spindle pole;	K16732	NA
LOC_Os04g11400	414.982	332.721	415.148	118.225	139.479	168.244	-1.62675	2.07213e-29	NA	NA	NA	NA
LOC_Os04g31870	11.8079	8.05482	8.57955	2.33721	4.51202	3.36	-1.62568	0.000138443	NA	NA	NA	NA
LOC_Os06g43044	0.427242	0.505693	0.716589	0.0400181	0.401729	0.143826	-1.62499	0.0469176	GDSL esterase/lipase At4g26790	GO:0005576|extracellular region;	NA	GO:0016788|hydrolase activity, acting on ester bonds;
LOC_Os02g51570	90.5508	80.7567	92.062	31.0612	30.9321	34.3463	-1.62296	1.61037e-38	Photosynthetic NDH subunit of lumenal location 4, chloroplastic	GO:0009507|chloroplast;GO:0009543|chloroplast thylakoid lumen;GO:0009535|chloroplast thylakoid membrane;GO:0005737|cytoplasm;GO:0009579|thylakoid;	NA	GO:0005528|FK506 binding;GO:0003755|peptidyl-prolyl cis-trans isomerase activity;
LOC_Os06g15020	0.48699	0.448319	0.381173	0.0709557	0.136981	0.255017	-1.62253	0.0209283	3-ketoacyl-CoA synthase 5	GO:0005783|endoplasmic reticulum;GO:0016021|integral component of membrane;GO:0016020|membrane;	K15397	GO:0009922|fatty acid elongase activity;
LOC_Os02g49950	1.6863	2.1966	2.32921	0.650378	0.703117	0.916293	-1.62236	1.96196e-08	U-box domain-containing protein 11	NA	NA	GO:0016874|ligase activity;GO:0004842|ubiquitin-protein transferase activity;
LOC_Os06g48600	41.4975	33.5755	35.4563	10.269	17.4184	12.807	-1.62107	9.24693e-19	Macrophage migration inhibitory factor homolog	GO:0005615|extracellular space;	NA	GO:0004167|dopachrome isomerase activity;GO:0050178|phenylpyruvate tautomerase activity;
LOC_Os11g24484	1.32554	0.449287	0.964892	0.347643	0.201339	0.437305	-1.62054	0.017536	Very-long-chain 3-oxoacyl-CoA reductase-like protein At1g24470	GO:0005783|endoplasmic reticulum;GO:0005789|endoplasmic reticulum membrane;GO:0016021|integral component of membrane;	NA	GO:0045703|ketoreductase activity;
LOC_Os03g43440	29.1065	22.1747	18.9828	7.21803	8.41702	10.1671	-1.61866	6.40349e-20	CBL-interacting protein kinase 7	NA	NA	GO:0005524|ATP binding;GO:0004674|protein serine/threonine kinase activity;
LOC_Os01g55570	213.23	168.169	190.524	58.6793	75.1067	76.7945	-1.61831	1.21804e-32	Protein CURVATURE THYLAKOID 1C, chloroplastic	GO:0009507|chloroplast;GO:0009535|chloroplast thylakoid membrane;GO:0016021|integral component of membrane;	NA	NA
LOC_Os09g02300	0.804962	1.01051	1.04409	0.20106	0.543411	0.289047	-1.61703	0.00464098	NA	NA	NA	NA
LOC_Os10g26670	3.93505	2.1716	2.30544	0.715266	1.5781	0.771207	-1.61603	0.000153794	NA	NA	NA	NA
LOC_Os01g71210	1.25631	0.989285	1.93091	0.449301	0.636081	0.430614	-1.61491	0.00874435	NA	NA	NA	NA
LOC_Os12g21940	2.67293	2.64431	2.73539	1.17708	0.68676	1.10932	-1.6146	6.08958e-09	NA	NA	NA	NA
LOC_Os03g48050	9.62843	7.12276	6.66155	1.69098	2.21984	4.69989	-1.61404	1.48856e-06	Uncharacterized tRNA/rRNA methyltransferase YsgA	NA	K03437	GO:0003723|RNA binding;GO:0008173|RNA methyltransferase activity;
LOC_Os01g13530	0.191128	0.904893	1.00017	0.179022	0.35943	0.231628	-1.61324	0.047689	Probable protein ABIL3	GO:0005737|cytoplasm;GO:0005856|cytoskeleton;	NA	NA
LOC_Os05g39800	14.0261	12.0413	12.9273	5.72457	4.48195	4.13391	-1.61295	7.47048e-20	NA	NA	NA	NA
LOC_Os05g50700	2.55487	1.85309	2.08861	0.372252	0.718639	1.24869	-1.61111	0.000263862	Probable WRKY transcription factor 27	GO:0005634|nucleus;	NA	GO:0043565|sequence-specific DNA binding;GO:0003700|transcription factor activity, sequence-specific DNA binding;GO:0044212|transcription regulatory region DNA binding;
LOC_Os01g53330	21.9696	16.9956	20.0767	6.54141	8.27056	6.96775	-1.61007	1.11305e-25	Anthocyanidin 5,3-O-glucosyltransferase	NA	NA	GO:0016758|transferase activity, transferring hexosyl groups;
LOC_Os09g26810	89.0452	70.0144	87.4786	25.8688	32.4496	32.862	-1.60926	2.16593e-31	Chlorophyll a-b binding protein 7, chloroplastic	GO:0009535|chloroplast thylakoid membrane;GO:0016021|integral component of membrane;GO:0009522|photosystem I;GO:0009523|photosystem II;	K08908	GO:0016168|chlorophyll binding;GO:0046872|metal ion binding;
LOC_Os03g53860	42.6842	36.7194	35.2094	13.4327	12.9835	15.9323	-1.60892	4.21014e-33	Beta-glucosidase BoGH3B	GO:0042597|periplasmic space;	NA	GO:0008422|beta-glucosidase activity;
LOC_Os01g74110	1.30738	1.03797	0.663765	0.417017	0.429364	0.266448	-1.60866	0.00583129	Zinc transporter 1	GO:0016021|integral component of membrane;GO:0005886|plasma membrane;	K14709	GO:0005375|copper ion transmembrane transporter activity;
LOC_Os03g12020	113.492	86.8765	108.513	31.829	42.6765	39.8593	-1.60843	1.88477e-29	50S ribosomal protein L15, chloroplastic (Fragment)	GO:0009507|chloroplast;GO:0015934|large ribosomal subunit;	NA	GO:0003735|structural constituent of ribosome;
LOC_Os03g02860	5.50355	4.47477	5.88813	2.29413	1.5501	2.02694	-1.60831	2.56746e-09	Heavy metal-associated isoprenylated plant protein 26	GO:0031965|nuclear membrane;GO:0005886|plasma membrane;GO:0009506|plasmodesma;	NA	GO:0046872|metal ion binding;
LOC_Os12g42190	3.31077	2.04031	3.36095	0.833217	0.778872	1.57611	-1.60795	1.74739e-05	Transcription factor PCF8	GO:0005634|nucleus;	NA	GO:0003677|DNA binding;
LOC_Os01g70190	16.4365	17.8229	15.0936	5.93996	6.07215	6.2622	-1.60785	7.24518e-30	Probable glucuronosyltransferase Os01g0926600	GO:0000139|Golgi membrane;GO:0016021|integral component of membrane;	NA	GO:0016757|transferase activity, transferring glycosyl groups;
LOC_Os07g39030	4.25873	2.97861	3.14288	1.79504	0.770081	1.29029	-1.60719	0.0107231	NA	NA	NA	NA
LOC_Os03g56600	3.89831	3.95265	2.46448	0.688147	1.51826	1.5546	-1.60694	0.00019666	Putative pentatricopeptide repeat-containing protein At5g59200, chloroplastic	GO:0009507|chloroplast;	NA	NA
LOC_Os11g47120	10.5895	10.4074	9.86643	3.60151	3.49789	4.32355	-1.60664	1.4359e-20	ATP-citrate synthase subunit alpha chain protein 1	GO:0005829|cytosol;	NA	GO:0005524|ATP binding;GO:0003878|ATP citrate synthase activity;
LOC_Os02g49510	1.06539	0.835905	1.00068	0.291058	0.202281	0.564879	-1.60653	0.00046869	Sodium-coupled neutral amino acid transporter 1	GO:0070062|extracellular exosome;GO:0016021|integral component of membrane;GO:0005887|integral component of plasma membrane;GO:0005886|plasma membrane;	K14990	GO:0015171|amino acid transmembrane transporter activity;GO:0015175|neutral amino acid transmembrane transporter activity;GO:0005283|sodium:amino acid symporter activity;
LOC_Os05g28520	9.67003	6.48623	6.9028	2.69629	3.13344	2.68649	-1.60641	3.22874e-15	Inactive receptor-like serine/threonine-protein kinase At2g40270	GO:0016021|integral component of membrane;GO:0005886|plasma membrane;	NA	GO:0005524|ATP binding;GO:0004672|protein kinase activity;
LOC_Os11g25260	37.6965	37.1359	29.208	11.1458	14.1455	13.3125	-1.60517	2.42793e-29	Probable apyrase 3	GO:0005576|extracellular region;	K14641	GO:0005524|ATP binding;GO:0016787|hydrolase activity;
LOC_Os02g50810	5.74164	4.84216	5.41591	1.57662	1.98772	2.33595	-1.60505	5.39453e-14	NA	NA	NA	NA
LOC_Os02g26330	4.76425	3.91901	3.59165	0.986444	2.0313	1.47721	-1.60481	5.45527e-06	NA	NA	NA	NA
LOC_Os03g49710	217.634	186.943	213.712	63.6392	81.178	85.1494	-1.60376	7.72413e-35	30S ribosomal protein S13, chloroplastic	GO:0009507|chloroplast;GO:0005840|ribosome;	NA	GO:0019843|rRNA binding;GO:0003735|structural constituent of ribosome;
LOC_Os10g40710	4.06108	5.21138	3.81439	1.6272	1.90384	1.34686	-1.60364	2.913e-08	Expansin-B2	GO:0005618|cell wall;GO:0005576|extracellular region;GO:0016020|membrane;	NA	NA
LOC_Os01g54540	183.88	146.163	151.716	44.3097	61.492	74.07	-1.60276	2.19975e-23	50S ribosomal protein L13, chloroplastic	GO:0009507|chloroplast;GO:0009941|chloroplast envelope;GO:0009570|chloroplast stroma;GO:0005840|ribosome;GO:0009579|thylakoid;	K02871	GO:0003735|structural constituent of ribosome;
LOC_Os04g48350	1.62237	0.610996	1.01588	0.236384	0.775785	0.169915	-1.60197	0.0484101	Dehydration-responsive element-binding protein 1E	GO:0005634|nucleus;	NA	GO:0003677|DNA binding;GO:0003700|transcription factor activity, sequence-specific DNA binding;
LOC_Os01g58760	8.28407	7.47219	6.62814	1.34112	2.74441	4.19344	-1.60162	5.9757e-07	NA	NA	NA	NA
LOC_Os04g41340	393.856	385.588	420.679	133.546	159.707	153.731	-1.59996	4.66236e-38	Phosphoglycolate phosphatase 1B, chloroplastic	GO:0009507|chloroplast;	K19269	GO:0008967|phosphoglycolate phosphatase activity;
LOC_Os03g31679	59.9032	51.411	55.5149	15.557	22.3026	24.3207	-1.599	3.21255e-27	NA	NA	NA	NA
LOC_Os01g66000	69.7527	45.6562	50.6466	16.272	21.3231	24.3853	-1.59777	3.88367e-20	NAD(P)H-quinone oxidoreductase subunit N	GO:0042651|thylakoid membrane;	K05585	GO:0016655|oxidoreductase activity, acting on NAD(P)H, quinone or similar compound as acceptor;GO:0048038|quinone binding;
LOC_Os05g03174	21.8589	23.0158	24.7231	8.0031	7.9668	9.97914	-1.59731	6.57718e-32	Probable glucuronosyltransferase Os05g0123100	GO:0000139|Golgi membrane;GO:0016021|integral component of membrane;	NA	GO:0015018|galactosylgalactosylxylosylprotein 3-beta-glucuronosyltransferase activity;
LOC_Os02g51790	80.0632	51.3202	66.0817	19.0612	26.3272	28.4734	-1.59676	2.36579e-20	50S ribosomal protein L29, chloroplastic	GO:0009507|chloroplast;GO:0005840|ribosome;	K02904	GO:0003735|structural constituent of ribosome;
LOC_Os10g35030	302.409	292.874	295.974	98.766	118.639	115.742	-1.5951	2.29666e-38	Protein TIC110, chloroplastic	GO:0009706|chloroplast inner membrane;GO:0016021|integral component of membrane;	NA	NA
LOC_Os04g55159	41.9185	39.1119	39.3948	12.1413	13.9777	18.9584	-1.59479	1.08356e-27	pEARLI1-like lipid transfer protein 1	GO:0005618|cell wall;GO:0005783|endoplasmic reticulum;GO:0005576|extracellular region;GO:0009506|plasmodesma;	NA	GO:0043621|protein self-association;
LOC_Os03g36540	204.685	169.73	175.94	58.6512	71.9003	75.3875	-1.59469	1.09518e-33	Magnesium-chelatase subunit ChlI, chloroplastic	GO:0009507|chloroplast;	K03405	GO:0005524|ATP binding;GO:0016851|magnesium chelatase activity;
LOC_Os03g62950	6.61875	7.79524	6.55579	2.84051	3.12771	1.89053	-1.59458	1.29686e-09	NA	NA	NA	NA
LOC_Os03g18140	12.9767	12.7165	11.2401	4.08054	4.82709	4.88333	-1.59453	4.72595e-30	Protein ESKIMO 1	GO:0005794|Golgi apparatus;GO:0000139|Golgi membrane;GO:0016021|integral component of membrane;	NA	GO:0016413|O-acetyltransferase activity;GO:1990538|xylan O-acetyltransferase activity;
LOC_Os09g38440	2.6537	3.62136	4.1053	1.59664	0.86938	1.41253	-1.59415	2.37766e-08	Histone-lysine N-methyltransferase ATX2	GO:0005634|nucleus;	NA	GO:0042800|histone methyltransferase activity (H3-K4 specific);GO:0008270|zinc ion binding;
LOC_Os05g36960	2.74074	4.21386	3.03869	1.48206	1.21599	1.052	-1.59249	8.33304e-10	Serine/threonine-protein kinase Nek4	NA	K08857	GO:0005524|ATP binding;GO:0004674|protein serine/threonine kinase activity;
LOC_Os12g16690	6.05414	4.73909	5.30554	2.03516	2.0671	1.91098	-1.59229	6.64203e-19	ABC transporter B family member 7	GO:0016021|integral component of membrane;GO:0005886|plasma membrane;	K05658	GO:0005524|ATP binding;GO:0042626|ATPase activity, coupled to transmembrane movement of substances;GO:0010329|auxin efflux transmembrane transporter activity;
LOC_Os10g42800	3.27562	2.29854	2.57701	0.770968	1.24739	1.0028	-1.59171	1.26842e-07	4-coumarate--CoA ligase-like 2	NA	NA	GO:0005524|ATP binding;GO:0016874|ligase activity;
LOC_Os03g50030	2.68676	1.94486	1.67144	0.503316	0.635996	1.18403	-1.59078	9.8592e-05	Phospholipase A2 homolog 3	GO:0005576|extracellular region;	K01047	GO:0005509|calcium ion binding;GO:0004623|phospholipase A2 activity;
LOC_Os04g33200	8.93432	8.43939	6.28224	3.26506	3.11455	2.485	-1.58973	4.05372e-13	Heparan-alpha-glucosaminide N-acetyltransferase	GO:0016021|integral component of membrane;GO:0005765|lysosomal membrane;	K10532	GO:0015019|heparan-alpha-glucosaminide N-acetyltransferase activity;GO:0016746|transferase activity, transferring acyl groups;
LOC_Os05g37900	2.78259	2.79451	3.03738	1.11767	0.736153	1.37049	-1.58968	4.08865e-08	NA	NA	NA	NA
LOC_Os01g46140	12.3343	9.38811	8.71925	3.23484	3.15533	4.95641	-1.58951	3.88022e-09	GDSL esterase/lipase At1g28600	GO:0005618|cell wall;GO:0005576|extracellular region;	NA	GO:0016788|hydrolase activity, acting on ester bonds;
LOC_Os08g24320	0.975091	1.71372	1.42467	0.568294	0.47541	0.510617	-1.58882	0.000829553	Transposon Tf2-9 polyprotein	GO:0005737|cytoplasm;GO:0005634|nucleus;	NA	GO:0004190|aspartic-type endopeptidase activity;GO:0003677|DNA binding;GO:0003887|DNA-directed DNA polymerase activity;GO:0004519|endonuclease activity;GO:0046872|metal ion binding;GO:0003723|RNA binding;GO:0003964|RNA-directed DNA polymerase activity;
LOC_Os03g29970	51.024	40.2771	47.4644	15.6947	19.1362	17.1531	-1.58761	2.00654e-25	Nuclear transcription factor Y subunit B-3	GO:0005634|nucleus;	NA	GO:0043565|sequence-specific DNA binding;GO:0003700|transcription factor activity, sequence-specific DNA binding;
LOC_Os10g01080	50.5148	44.575	44.9874	15.4724	19.5274	17.6557	-1.58477	1.86025e-34	Probable pyridoxal 5'-phosphate synthase subunit PDX1.2	NA	K06215	GO:0036381|pyridoxal 5'-phosphate synthase (glutamine hydrolysing) activity;
LOC_Os03g01270	0.702781	0.932653	0.942986	0.351076	0.338879	0.2839	-1.5838	0.00285678	Expansin-B7	GO:0005618|cell wall;GO:0005576|extracellular region;GO:0016020|membrane;	NA	NA
LOC_Os05g16664	2.20718	2.22923	2.21446	1.11827	0.50796	0.898383	-1.58306	0.000240181	NA	NA	NA	NA
LOC_Os08g10300	9.20328	11.8603	10.211	4.1674	3.49477	4.12059	-1.58284	2.69564e-22	Probable LRR receptor-like serine/threonine-protein kinase At1g56130	GO:0016021|integral component of membrane;GO:0005886|plasma membrane;	NA	GO:0005524|ATP binding;GO:0004674|protein serine/threonine kinase activity;
LOC_Os01g58550	1.51765	2.50928	1.79052	0.703829	0.712174	0.785044	-1.58165	3.60133e-07	DNA-3-methyladenine glycosylase 1	NA	K01246	GO:0008725|DNA-3-methyladenine glycosylase activity;GO:0046872|metal ion binding;
LOC_Os09g27980	1.33621	1.26525	0.932315	0.400503	0.231953	0.683725	-1.58149	0.0038598	Transmembrane emp24 domain-containing protein p24delta3	GO:0005789|endoplasmic reticulum membrane;GO:0016021|integral component of membrane;	NA	NA
LOC_Os02g11770	46.8529	44.6539	44.0696	17.0032	17.7322	16.38	-1.58086	3.81055e-29	NA	NA	NA	NA
LOC_Os06g23114	3.56958	4.04017	3.54997	0.976226	1.5077	1.70931	-1.58048	7.8881e-12	Primary amine oxidase (Fragment)	NA	NA	GO:0052595|aliphatic-amine oxidase activity;GO:0052594|aminoacetone:oxygen oxidoreductase(deaminating) activity;GO:0005507|copper ion binding;GO:0052596|phenethylamine:oxygen oxidoreductase (deaminating) activity;GO:0008131|primary amine oxidase activity;GO:0048038|quinone binding;GO:0052593|tryptamine:oxygen oxidoreductase (deaminating) activity;
LOC_Os06g05350	18.5188	19.3212	19.5175	6.10634	8.53125	7.00255	-1.58019	7.36525e-27	Single-stranded DNA-binding protein WHY1, chloroplastic	GO:0009570|chloroplast stroma;GO:0005634|nucleus;	NA	GO:0003677|DNA binding;GO:0003723|RNA binding;
LOC_Os08g02390	31.766	24.3371	32.5422	9.59712	9.65791	14.1639	-1.58012	6.15427e-19	28 kDa ribonucleoprotein, chloroplastic	GO:0009507|chloroplast;GO:0030529|ribonucleoprotein complex;	NA	GO:0000166|nucleotide binding;GO:0003723|RNA binding;
LOC_Os11g40340	0.426694	0.677217	0.772922	0.199834	0.262332	0.244191	-1.57829	0.000491021	Polypyrimidine tract-binding protein homolog 3	GO:0005737|cytoplasm;GO:0000932|cytoplasmic mRNA processing body;GO:0005634|nucleus;	K14948	GO:0000166|nucleotide binding;GO:0003723|RNA binding;
LOC_Os11g07460	0.953693	1.46144	1.42086	0.862483	0.133203	0.464969	-1.57809	0.0182126	Transcription factor PCF3	GO:0005634|nucleus;	NA	GO:0003677|DNA binding;
LOC_Os04g48950	1.5871	1.41957	1.26709	0.754438	0.502226	0.373997	-1.57686	1.99337e-05	NA	NA	NA	NA
LOC_Os07g42730	19.1076	15.3101	17.7253	5.31027	6.6486	7.70824	-1.57609	6.09506e-20	NA	NA	NA	NA
LOC_Os11g26150	8.93516	5.41689	5.75698	1.71467	2.53782	3.33806	-1.57419	6.2665e-09	Probable serine/threonine-protein kinase WNK3	NA	NA	GO:0005524|ATP binding;GO:0004674|protein serine/threonine kinase activity;
LOC_Os04g44210	4.71642	4.22197	4.71957	1.49861	1.72668	1.93215	-1.57389	7.06947e-16	NA	NA	NA	NA
LOC_Os09g28640	40.6262	34.3354	33.2497	12.2555	14.8717	13.8433	-1.57358	4.513e-30	Tuliposide A-converting enzyme 1, chloroplastic	GO:0009507|chloroplast;	NA	GO:0016787|hydrolase activity;GO:0016829|lyase activity;
LOC_Os07g23810	21.3598	21.9608	18.357	7.70266	6.88532	8.79165	-1.5733	1.31739e-22	NA	NA	NA	NA
LOC_Os03g55720	769.546	571.311	733.231	215.735	284.289	289.542	-1.57144	1.03927e-25	NA	NA	NA	NA
LOC_Os03g09970	1.28467	1.64025	1.54508	0.636868	0.555251	0.516854	-1.5705	1.09148e-07	Sulfate transporter 1.3	GO:0016021|integral component of membrane;GO:0005886|plasma membrane;	K17470	GO:0008271|secondary active sulfate transmembrane transporter activity;GO:0015293|symporter activity;
LOC_Os01g50720	2.19302	2.13358	2.31728	0.798821	0.709384	1.00485	-1.57017	6.23419e-07	Myb-related protein Hv33	GO:0005634|nucleus;	NA	GO:0003677|DNA binding;
LOC_Os08g32160	20.8096	19.6191	16.6401	6.22282	6.83421	8.61467	-1.56948	2.40094e-21	Probable 2-oxoglutarate-dependent dioxygenase AOP1.2	NA	NA	GO:0046872|metal ion binding;GO:0016706|oxidoreductase activity, acting on paired donors, with incorporation or reduction of molecular oxygen, 2-oxoglutarate as one donor, and incorporation of one atom each of oxygen into both donors;
LOC_Os05g47880	2.18912	1.43611	1.95665	0.64821	0.822336	0.632344	-1.56917	4.97335e-05	NA	NA	NA	NA
LOC_Os01g18320	35.4317	38.602	38.6156	13.8182	14.5615	14.4434	-1.56885	5.92083e-37	Protoporphyrinogen oxidase, chloroplastic	GO:0009507|chloroplast;	K00231	GO:0004729|oxygen-dependent protoporphyrinogen oxidase activity;
LOC_Os06g43900	64.4778	47.0525	58.3443	18.0429	21.4586	25.0867	-1.56847	1.02692e-24	50S ribosomal protein L35, chloroplastic	GO:0009507|chloroplast;GO:0005840|ribosome;	NA	GO:0003735|structural constituent of ribosome;
LOC_Os10g05780	9.51123	6.18707	5.78048	3.26815	2.0859	2.78065	-1.56789	3.89209e-09	Protein NRT1/ PTR FAMILY 5.11	GO:0016021|integral component of membrane;	NA	GO:0005215|transporter activity;
LOC_Os04g59330	13.4751	14.8829	13.2955	5.39452	4.95291	5.52637	-1.56745	2.76412e-21	NA	NA	NA	NA
LOC_Os01g21970	0.628882	0.453946	0.639904	0.206167	0.344942	0.0987963	-1.5674	0.0205626	Pto-interacting protein 1	NA	K13436	GO:0005524|ATP binding;GO:0004674|protein serine/threonine kinase activity;
LOC_Os02g47880	37.6335	44.1398	34.4356	12.6875	15.122	16.5469	-1.5667	1.33275e-29	Nephrocystin-3	GO:0005929|cilium;GO:0005829|cytosol;GO:0072372|primary cilium;	K19360	NA
LOC_Os07g13100	2.19261	1.23863	1.76522	0.30806	0.713659	0.885743	-1.56476	0.0100117	AT-hook motif nuclear-localized protein 27	GO:0005634|nucleus;	NA	GO:0003680|AT DNA binding;GO:0003690|double-stranded DNA binding;GO:0042393|histone binding;GO:0043621|protein self-association;
LOC_Os10g39420	14.0732	20.2443	16.3685	6.98358	6.90734	5.42571	-1.56473	4.54017e-17	Calcium-dependent protein kinase isoform 1	GO:0016020|membrane;	K13412	GO:0005524|ATP binding;GO:0005509|calcium ion binding;GO:0004674|protein serine/threonine kinase activity;
LOC_Os01g02570	10.2947	10.3565	9.97843	3.17459	4.59348	3.8992	-1.56472	3.51589e-21	Probable receptor-like protein kinase At1g67000	GO:0016021|integral component of membrane;GO:0005886|plasma membrane;	NA	GO:0005524|ATP binding;GO:0004674|protein serine/threonine kinase activity;
LOC_Os08g41590	1.92333	0.557183	0.799027	0.0970041	0.599258	0.522954	-1.56445	0.0463948	Protein NRT1/ PTR FAMILY 5.13	GO:0016021|integral component of membrane;	NA	GO:0005215|transporter activity;
LOC_Os04g11780	0.878786	0.966035	0.602322	0.124581	0.43291	0.358198	-1.56433	0.00250456	Probable disease resistance RPP8-like protein 4	GO:0005886|plasma membrane;	NA	GO:0043531|ADP binding;GO:0005524|ATP binding;
LOC_Os02g50280	21.1792	21.7645	19.8587	7.27496	8.7286	7.97169	-1.56334	1.35937e-34	Pentatricopeptide repeat-containing protein At1g11290, chloroplastic	GO:0009507|chloroplast;	NA	GO:0004519|endonuclease activity;
LOC_Os03g30420	0.45552	0.504564	0.704693	0.210824	0.244199	0.176799	-1.56305	0.013532	Cytochrome P450 78A5	GO:0005783|endoplasmic reticulum;GO:0016021|integral component of membrane;GO:0016020|membrane;	K00517	GO:0020037|heme binding;GO:0005506|iron ion binding;GO:0016709|oxidoreductase activity, acting on paired donors, with incorporation or reduction of molecular oxygen, NAD(P)H as one donor, and incorporation of one atom of oxygen;
LOC_Os01g01120	86.2522	79.9334	81.7519	28.3277	33.5096	32.8614	-1.56245	7.38039e-39	Probable bifunctional methylthioribulose-1-phosphate dehydratase/enolase-phosphatase E1	GO:0005737|cytoplasm;	NA	GO:0043715|2,3-diketo-5-methylthiopentyl-1-phosphate enolase activity;GO:0043716|2-hydroxy-3-keto-5-methylthiopentenyl-1-phosphate phosphatase activity;GO:0043874|acireductone synthase activity;GO:0000287|magnesium ion binding;GO:0046570|methylthioribulose 1-phosphate dehydratase activity;GO:0008270|zinc ion binding;
LOC_Os08g32140	0.566862	0.955594	0.48172	0.176986	0.382675	0.20355	-1.56066	0.0136021	NA	NA	NA	NA
LOC_Os03g04070	18.7993	16.6344	14.5716	4.40384	6.72742	7.98259	-1.56051	8.14097e-16	Putative NAC domain-containing protein 94	GO:0005634|nucleus;	NA	GO:0003677|DNA binding;
LOC_Os03g14654	141.857	149.222	143.789	56.4565	59.3235	50.1663	-1.56018	1.75375e-32	NA	NA	NA	NA
LOC_Os06g01790	46.0979	37.0752	36.7678	12.9285	16.6064	16.3713	-1.55989	1.59534e-29	Uncharacterized membrane protein YjcL	GO:0016021|integral component of membrane;GO:0005886|plasma membrane;	NA	NA
LOC_Os02g49680	57.9472	37.9868	36.9418	14.1145	17.1716	19.5893	-1.5594	5.48322e-18	Calcium sensing receptor, chloroplastic	GO:0009535|chloroplast thylakoid membrane;GO:0016021|integral component of membrane;	NA	NA
LOC_Os06g49520	4.61535	2.63642	2.70573	1.5029	1.19192	1.10949	-1.55733	5.36515e-06	Arogenate dehydrogenase 2, chloroplastic	GO:0009507|chloroplast;	K15227	GO:0033730|arogenate dehydrogenase (NADP+) activity;GO:0004665|prephenate dehydrogenase (NADP+) activity;GO:0008977|prephenate dehydrogenase activity;
LOC_Os07g37240	5009.2	3423.12	3773.48	1303.67	1665.92	1724.57	-1.55607	3.1057e-20	Chlorophyll a-b binding protein CP29.1, chloroplastic	GO:0009507|chloroplast;GO:0009534|chloroplast thylakoid;GO:0009535|chloroplast thylakoid membrane;GO:0016021|integral component of membrane;GO:0016020|membrane;GO:0009522|photosystem I;GO:0009523|photosystem II;GO:0010287|plastoglobule;GO:0009579|thylakoid;	K08915	GO:0016168|chlorophyll binding;GO:0046872|metal ion binding;
LOC_Os03g54050	10.4376	14.8377	11.2672	4.66518	4.22771	5.15476	-1.55594	1.95354e-15	NA	NA	NA	NA
LOC_Os01g43610	0.889373	0.765586	0.596677	0.124956	0.353804	0.359277	-1.55523	0.00627993	Transcription repressor OFP8	GO:0005634|nucleus;	NA	NA
LOC_Os06g13760	1.25285	1.44033	0.61934	0.345872	0.445141	0.476513	-1.55497	0.000822768	Probable galacturonosyltransferase-like 9	GO:0005794|Golgi apparatus;GO:0000139|Golgi membrane;GO:0016021|integral component of membrane;	NA	GO:0047262|polygalacturonate 4-alpha-galacturonosyltransferase activity;
LOC_Os05g36320	21.1339	21.7492	22.1768	7.9181	9.40679	7.66175	-1.55494	2.78178e-16	NA	NA	NA	NA
LOC_Os05g43310	157.818	116.058	136.833	40.4653	65.6462	52.2095	-1.55323	8.40995e-21	Photosystem II reaction center W protein, chloroplastic	GO:0009535|chloroplast thylakoid membrane;GO:0016021|integral component of membrane;GO:0009523|photosystem II;	K02721	NA
LOC_Os03g39610	3018.72	2955.97	3487.71	1125.37	1326.13	1185.31	-1.55284	4.25428e-27	Chlorophyll a-b binding protein, chloroplastic	GO:0009535|chloroplast thylakoid membrane;GO:0016021|integral component of membrane;GO:0009522|photosystem I;GO:0009523|photosystem II;	K08913	GO:0016168|chlorophyll binding;GO:0046872|metal ion binding;
LOC_Os02g43870	8.26271	8.12262	5.65061	2.42235	2.70472	3.34122	-1.5523	1.18852e-12	Putative kinase-like protein TMKL1	GO:0016021|integral component of membrane;GO:0005886|plasma membrane;GO:0009506|plasmodesma;	NA	GO:0005524|ATP binding;GO:0001653|peptide receptor activity;GO:0004675|transmembrane receptor protein serine/threonine kinase activity;GO:0031625|ubiquitin protein ligase binding;
LOC_Os09g29130	0.561893	1.09654	0.911587	0.267936	0.258628	0.457412	-1.55212	0.00317996	Zinc-finger homeodomain protein 1	GO:0005634|nucleus;	NA	GO:0003677|DNA binding;GO:0046872|metal ion binding;
LOC_Os12g05550	8.62534	6.17981	5.1657	1.97049	2.34331	3.34271	-1.55154	4.4973e-09	NA	NA	NA	NA
LOC_Os11g16550	44.6488	41.6285	41.9366	14.4395	17.3822	17.5451	-1.55076	7.70162e-37	Tetrapyrrole-binding protein, chloroplastic	GO:0009507|chloroplast;GO:0031969|chloroplast membrane;	NA	GO:0019899|enzyme binding;GO:0046906|tetrapyrrole binding;
LOC_Os07g01660	21.7056	16.3757	19.0546	6.60418	7.86518	7.48844	-1.54999	1.36415e-21	Dirigent protein 1	GO:0048046|apoplast;	NA	NA
LOC_Os12g06260	25.2049	31.2146	28.2363	9.13155	10.8695	12.6794	-1.54927	2.43187e-25	Protein YLS9	GO:0009507|chloroplast;	NA	NA
LOC_Os02g07230	90.7091	81.2988	74.5962	28.1325	32.6403	34.3922	-1.54837	4.01346e-34	Porphobilinogen deaminase, chloroplastic	GO:0048046|apoplast;GO:0009941|chloroplast envelope;GO:0009570|chloroplast stroma;	K01749	GO:0004418|hydroxymethylbilane synthase activity;
LOC_Os07g06620	2.09604	2.21027	2.83496	1.02614	0.650895	1.08005	-1.5475	3.27829e-06	Protein YABBY 1	GO:0005634|nucleus;	NA	GO:0003677|DNA binding;GO:0046872|metal ion binding;
LOC_Os10g20160	0.74299	1.08276	1.38054	0.508331	0.507026	0.22837	-1.54702	0.000504501	G-type lectin S-receptor-like serine/threonine-protein kinase At2g19130	GO:0016021|integral component of membrane;GO:0005886|plasma membrane;	NA	GO:0005524|ATP binding;GO:0005516|calmodulin binding;GO:0030246|carbohydrate binding;GO:0004674|protein serine/threonine kinase activity;
LOC_Os08g29370	143.426	131.03	134.012	44.863	57.2739	55.8313	-1.54688	7.2564e-36	Peptidyl-prolyl cis-trans isomerase CYP38, chloroplastic	GO:0009507|chloroplast;GO:0009570|chloroplast stroma;GO:0009534|chloroplast thylakoid;GO:0009543|chloroplast thylakoid lumen;GO:0009535|chloroplast thylakoid membrane;GO:0009579|thylakoid;GO:0031977|thylakoid lumen;	NA	GO:0003755|peptidyl-prolyl cis-trans isomerase activity;
LOC_Os02g58210	0.342384	0.474514	0.733216	0.0538772	0.263494	0.271091	-1.54664	0.00819844	Lysine-specific demethylase JMJ25	GO:0005634|nucleus;	NA	GO:0051213|dioxygenase activity;GO:0032454|histone demethylase activity (H3-K9 specific);GO:0046872|metal ion binding;
LOC_Os05g02310	24.2106	26.3068	27.4317	8.34639	9.83088	11.9229	-1.54651	2.55719e-24	Soluble inorganic pyrophosphatase	GO:0005737|cytoplasm;	K01507	GO:0004427|inorganic diphosphatase activity;GO:0000287|magnesium ion binding;
LOC_Os02g04460	142.316	78.5563	98.049	32.9884	39.6582	50.9276	-1.545	4.32951e-14	50S ribosomal protein L3, chloroplastic (Fragment)	GO:0009507|chloroplast;GO:0005840|ribosome;	NA	GO:0019843|rRNA binding;GO:0003735|structural constituent of ribosome;
LOC_Os09g10760	219.366	190.742	184.248	67.2107	80.3067	82.4877	-1.54491	3.77575e-34	30S ribosomal protein 2, chloroplastic	GO:0009507|chloroplast;GO:0005840|ribosome;	NA	GO:0000166|nucleotide binding;GO:0019843|rRNA binding;
LOC_Os03g61040	0.831247	0.294638	0.55112	0.256479	0.222812	0.161314	-1.54469	0.028174	NA	NA	NA	NA
LOC_Os05g05820	3.49218	4.40031	4.13837	1.79751	1.18976	1.69199	-1.54267	4.2401e-08	Copper transport protein ATX1	GO:0000785|chromatin;GO:0005829|cytosol;	K07213	GO:0046872|metal ion binding;
LOC_Os03g55310	3.53066	2.16353	3.4286	1.25555	0.666561	1.57937	-1.54263	0.000677827	Upstream activation factor subunit UAF30	GO:0005730|nucleolus;GO:0000500|RNA polymerase I upstream activating factor complex;	K15223	GO:0001165|RNA polymerase I upstream control element sequence-specific DNA binding;
LOC_Os06g49760	1.47833	1.00215	0.833118	0.258476	0.199597	0.789627	-1.54263	0.0302772	21 kDa protein	NA	NA	GO:0004857|enzyme inhibitor activity;GO:0030599|pectinesterase activity;
LOC_Os01g08510	70.5441	77.5249	70.6882	27.7817	29.8718	26.9664	-1.54189	2.96457e-34	MAR-binding filament-like protein 1-1	GO:0016363|nuclear matrix;	NA	GO:0003677|DNA binding;
LOC_Os04g31350	2.36254	2.45447	2.63988	1.22854	1.07243	0.614318	-1.54175	5.55446e-05	NA	NA	NA	NA
LOC_Os01g69840	72.5678	59.9406	77.2731	24.378	26.6686	30.1274	-1.54174	4.37416e-26	NA	NA	NA	NA
LOC_Os01g08260	1.85024	2.78725	1.93533	0.771993	0.809045	0.9711	-1.54166	3.40063e-07	ABC transporter G family member 31	GO:0016021|integral component of membrane;	NA	GO:0005524|ATP binding;GO:0016887|ATPase activity;
LOC_Os01g32830	61.2647	66.0817	62.8236	24.0625	24.5923	24.9652	-1.54135	3.67614e-37	Plastidal glycolate/glycerate translocator 1, chloroplastic	GO:0009507|chloroplast;GO:0009941|chloroplast envelope;GO:0009706|chloroplast inner membrane;GO:0016021|integral component of membrane;GO:0016020|membrane;	NA	GO:1901974|glycerate transmembrane transporter activity;GO:0043879|glycolate transmembrane transporter activity;
LOC_Os02g13870	7.14039	6.92683	8.32459	3.02397	3.06662	2.59267	-1.5412	2.8364e-14	Aquaporin NIP1-1	GO:0016021|integral component of membrane;	K09874	GO:0005215|transporter activity;
LOC_Os03g62270	2.39364	2.04797	2.31372	0.761853	0.988358	0.854295	-1.54109	2.17895e-08	MATE efflux family protein 5	GO:0016021|integral component of membrane;	K03327	GO:0015297|antiporter activity;GO:0015238|drug transmembrane transporter activity;
LOC_Os06g46500	0.71697	0.506279	0.568196	0.235045	0.0907517	0.359023	-1.54071	0.014863	L-ascorbate oxidase homolog	GO:0005576|extracellular region;	NA	GO:0005507|copper ion binding;GO:0016491|oxidoreductase activity;
LOC_Os04g34110	0.669292	0.577893	0.444645	0.192657	0.132241	0.323127	-1.54063	0.00230962	Polyprotein P3	NA	NA	GO:0004190|aspartic-type endopeptidase activity;GO:0003676|nucleic acid binding;GO:0003964|RNA-directed DNA polymerase activity;GO:0004523|RNA-DNA hybrid ribonuclease activity;GO:0008270|zinc ion binding;
LOC_Os02g56380	0.282764	0.488604	0.437438	0.0872459	0.202116	0.172461	-1.54024	0.00984006	Wall-associated receptor kinase 3	GO:0016021|integral component of membrane;GO:0009506|plasmodesma;	NA	GO:0005524|ATP binding;GO:0005509|calcium ion binding;GO:0001653|peptide receptor activity;GO:0030247|polysaccharide binding;GO:0004675|transmembrane receptor protein serine/threonine kinase activity;GO:0031625|ubiquitin protein ligase binding;
LOC_Os01g43230	62.2246	67.1527	76.1621	26.2525	25.5282	27.8724	-1.53994	2.47076e-31	Chitinase domain-containing protein 1	GO:0005576|extracellular region;GO:0005764|lysosome;	K17525	GO:0004568|chitinase activity;
LOC_Os09g34920	1.69197	1.01555	0.869088	0.485345	0.267705	0.622981	-1.53866	0.00194797	Putative alpha-L-fucosidase 1	GO:0048046|apoplast;GO:0005773|vacuole;	NA	GO:0004560|alpha-L-fucosidase activity;
LOC_Os04g50110	91.5241	78.3365	79.6384	27.7964	34.8627	34.4176	-1.53672	1.45145e-33	33 kDa ribonucleoprotein, chloroplastic	GO:0009507|chloroplast;GO:0030529|ribonucleoprotein complex;	NA	GO:0000166|nucleotide binding;GO:0003723|RNA binding;
LOC_Os05g13860	11.8865	12.4654	14.4279	4.0766	6.48114	4.48162	-1.53656	3.98262e-09	NA	NA	NA	NA
LOC_Os02g10520	1.07811	0.985103	0.780214	0.301291	0.447421	0.349844	-1.53596	2.99125e-05	Subtilisin-like protease SBT5.3	GO:0005618|cell wall;GO:0005576|extracellular region;	NA	GO:0004252|serine-type endopeptidase activity;
LOC_Os01g04720	1.49637	2.11559	1.78564	0.562932	0.670681	0.867085	-1.53415	7.13472e-09	Receptor-like protein kinase At5g59670	GO:0016021|integral component of membrane;GO:0005886|plasma membrane;	NA	GO:0005524|ATP binding;GO:0004674|protein serine/threonine kinase activity;GO:0004714|transmembrane receptor protein tyrosine kinase activity;
LOC_Os09g36580	14.4928	13.5421	14.9655	5.59184	5.42675	5.73044	-1.53344	1.43467e-23	Pathogenesis-related protein 5	GO:0048046|apoplast;GO:0005618|cell wall;GO:0005773|vacuole;	NA	NA
LOC_Os10g37840	7.48472	6.34108	6.39315	2.46631	2.5782	2.82201	-1.53343	2.35384e-23	NA	NA	NA	NA
LOC_Os02g38740	4.78574	4.85684	4.92088	2.11391	1.68339	1.89936	-1.53338	4.68717e-08	NA	NA	NA	NA
LOC_Os09g30410	26.9832	24.2263	22.6069	8.35056	9.94577	10.4449	-1.53312	1.64354e-26	NA	NA	NA	NA
LOC_Os06g35630	3.58247	2.63795	3.21419	0.841395	1.54311	1.26	-1.53247	6.29101e-08	Tetrahydrocannabinolic acid synthase	GO:0048046|apoplast;	NA	GO:0050660|flavin adenine dinucleotide binding;GO:0008762|UDP-N-acetylmuramate dehydrogenase activity;
LOC_Os07g34980	0.912123	1.91643	2.32215	0.629521	0.680569	0.701381	-1.53232	0.000309452	Cysteine-rich receptor-like protein kinase 10	GO:0016021|integral component of membrane;GO:0005886|plasma membrane;GO:0009506|plasmodesma;	NA	GO:0005524|ATP binding;GO:0001653|peptide receptor activity;GO:0004675|transmembrane receptor protein serine/threonine kinase activity;GO:0031625|ubiquitin protein ligase binding;
LOC_Os01g06150	1.59549	1.20174	2.52616	0.298886	0.830888	0.902335	-1.53197	0.00451092	NA	NA	NA	NA
LOC_Os07g36080	679.433	419.958	523.2	166.424	206.53	263.179	-1.53121	4.31207e-16	Oxygen-evolving enhancer protein 3, chloroplastic	GO:0009535|chloroplast thylakoid membrane;GO:0019898|extrinsic component of membrane;GO:0009654|photosystem II oxygen evolving complex;	K08901	GO:0005509|calcium ion binding;
LOC_Os01g27140	57.0318	55.6627	65.8711	19.2842	24.2142	26.209	-1.5312	5.80156e-28	Glutaredoxin-C1	GO:0005737|cytoplasm;	NA	GO:0009055|electron carrier activity;GO:0015035|protein disulfide oxidoreductase activity;
LOC_Os04g33830	2097.04	1574.71	1950.57	618.301	771.546	810.396	-1.53085	5.38536e-25	Photosystem I subunit O	GO:0009507|chloroplast;GO:0009535|chloroplast thylakoid membrane;GO:0016021|integral component of membrane;GO:0009522|photosystem I;GO:0009579|thylakoid;	K14332	NA
LOC_Os06g13830	6.98734	6.69627	5.16653	2.18344	1.8065	3.36316	-1.52954	5.47578e-09	Endoglucanase 16	GO:0005576|extracellular region;	NA	GO:0008810|cellulase activity;
LOC_Os01g10930	1.85239	1.86555	1.1143	0.655033	0.569049	0.667027	-1.52879	1.43413e-05	Peptide-N4-(N-acetyl-beta-glucosaminyl)asparagine amidase A	NA	NA	GO:0000224|peptide-N4-(N-acetyl-beta-glucosaminyl)asparagine amidase activity;
LOC_Os02g50490	10.1089	10.0861	9.06736	3.54961	4.05091	3.83852	-1.52873	6.75714e-21	Endoglucanase 7	GO:0005576|extracellular region;	NA	GO:0008810|cellulase activity;
LOC_Os08g31120	2.99971	1.07415	1.24709	0.838307	0.199184	1.01975	-1.52553	0.0469416	NA	NA	NA	NA
LOC_Os09g27320	1.46445	1.73671	0.965771	0.490307	0.283964	0.851721	-1.52455	0.00279372	Zinc finger protein 8	GO:0005737|cytoplasm;GO:0005634|nucleus;	NA	GO:0046872|metal ion binding;GO:0003700|transcription factor activity, sequence-specific DNA binding;GO:0044212|transcription regulatory region DNA binding;
LOC_Os07g48980	14.2363	11.5563	12.6606	4.69574	4.39258	5.95486	-1.52455	2.89292e-18	Nicotianamine synthase 3	NA	K05953	GO:0030410|nicotianamine synthase activity;
LOC_Os06g08570	17.2522	15.2974	17.599	5.42671	7.2754	6.97813	-1.52433	4.94635e-31	Shikimate O-hydroxycinnamoyltransferase	NA	NA	GO:0047172|shikimate O-hydroxycinnamoyltransferase activity;
LOC_Os08g14070	6.13314	6.25274	5.2369	3.16827	1.56831	2.21898	-1.52421	5.24825e-06	LYR motif-containing protein 4	GO:0005739|mitochondrion;GO:0005634|nucleus;	NA	NA
LOC_Os04g52310	1.68588	1.83419	2.16994	0.655033	1.04326	0.529698	-1.52381	5.60402e-05	Zinc transporter 3	GO:0016021|integral component of membrane;GO:0005886|plasma membrane;	K14709	GO:0005385|zinc ion transmembrane transporter activity;
LOC_Os01g01660	50.757	46.5521	43.6117	15.9308	16.8006	22.6059	-1.52318	6.34645e-26	Isoflavone reductase homolog IRL	GO:0005737|cytoplasm;	NA	GO:0016491|oxidoreductase activity;
LOC_Os01g17150	215.569	177.967	197.238	65.3613	84.8825	82.078	-1.52207	1.84141e-31	NA	NA	NA	NA
LOC_Os03g02670	16.0905	15.452	16.3306	6.76232	6.0209	6.02952	-1.52126	4.51246e-23	UDP-galactose/UDP-glucose transporter 2	GO:0030173|integral component of Golgi membrane;	K15277	GO:0005459|UDP-galactose transmembrane transporter activity;
LOC_Os11g47330	29.4535	26.5893	25.6649	10.6717	9.60515	11.8112	-1.52049	3.54591e-28	ATP-citrate synthase alpha chain protein 2	GO:0005829|cytosol;	NA	GO:0005524|ATP binding;GO:0003878|ATP citrate synthase activity;
LOC_Os08g14000	42.6751	31.1878	32.3761	12.7562	13.4052	15.5479	-1.52008	3.41328e-22	Endo-1,3;1,4-beta-D-glucanase	GO:0005576|extracellular region;	NA	GO:0016787|hydrolase activity;
LOC_Os12g09300	5.75783	6.76379	6.03483	2.10011	2.70286	2.49798	-1.52002	8.06351e-17	Amino acid permease 1	GO:0016021|integral component of membrane;GO:0005886|plasma membrane;	NA	GO:0015171|amino acid transmembrane transporter activity;GO:0015180|L-alanine transmembrane transporter activity;GO:0005313|L-glutamate transmembrane transporter activity;GO:0015186|L-glutamine transmembrane transporter activity;GO:0015193|L-proline transmembrane transporter activity;GO:0015194|L-serine transmembrane transporter activity;GO:0015293|symporter activity;
LOC_Os08g26710	8.79474	8.16532	8.11077	3.41454	3.12103	3.33096	-1.51965	4.29873e-17	NA	NA	NA	NA
LOC_Os03g64320	11.8908	17.4787	14.2924	6.17151	5.81127	5.16352	-1.51948	6.49909e-19	NA	NA	NA	NA
LOC_Os08g41320	12.8944	11.2551	10.9271	4.85566	4.81328	4.13388	-1.51868	6.05765e-19	Transcription factor bHLH78	GO:0005634|nucleus;	NA	GO:0003677|DNA binding;GO:0003700|transcription factor activity, sequence-specific DNA binding;
LOC_Os09g34890	16.156	10.8805	14.163	3.90484	6.99303	5.25533	-1.5178	1.69723e-09	NA	NA	NA	NA
LOC_Os07g48750	3.27985	4.16189	3.12225	1.66613	1.24172	1.26726	-1.51758	1.68847e-10	Alpha-L-arabinofuranosidase 1	GO:0048046|apoplast;GO:0009505|plant-type cell wall;GO:0005578|proteinaceous extracellular matrix;GO:0005773|vacuole;	K01209	GO:0046556|alpha-L-arabinofuranosidase activity;GO:0009044|xylan 1,4-beta-xylosidase activity;
LOC_Os03g56670	1148.96	742.537	786.508	288.721	384.72	384.804	-1.51711	7.16834e-18	Photosystem I reaction center subunit III, chloroplastic	GO:0009543|chloroplast thylakoid lumen;GO:0009538|photosystem I reaction center;	NA	NA
LOC_Os07g26760	4.86712	5.84265	9.14293	3.98898	2.46426	1.43365	-1.51708	0.00601509	NA	NA	NA	NA
LOC_Os03g18600	9.70491	8.83854	13.3438	3.43561	3.99819	5.113	-1.51625	2.23205e-11	Abscisic acid receptor PYL4	GO:0005737|cytoplasm;GO:0005634|nucleus;GO:0005886|plasma membrane;	K14496	GO:0010427|abscisic acid binding;GO:0042803|protein homodimerization activity;GO:0004864|protein phosphatase inhibitor activity;GO:0004872|receptor activity;
LOC_Os05g10370	2.47552	3.38155	2.75864	1.21045	1.10467	1.10737	-1.51455	6.62386e-06	Acid phosphatase 1	NA	NA	GO:0003993|acid phosphatase activity;
LOC_Os04g31550	3.9051	2.53182	3.29646	1.68535	0.951049	1.21144	-1.51444	8.69728e-05	NA	NA	NA	NA
LOC_Os01g21560	13.5394	13.4225	12.3118	5.13491	5.41017	4.97348	-1.5142	8.33858e-20	Caffeoylshikimate esterase	GO:0005886|plasma membrane;GO:0009506|plasmodesma;	K18368	GO:0003846|2-acylglycerol O-acyltransferase activity;GO:0090430|caffeoyl-CoA: alcohol caffeoyl transferase activity;GO:0016787|hydrolase activity;GO:0004622|lysophospholipase activity;
LOC_Os03g17580	102.661	60.6431	72.3088	25.7088	29.4465	38.0805	-1.51328	2.17889e-15	50S ribosomal protein L10, chloroplastic	GO:0009507|chloroplast;GO:0005840|ribosome;	NA	GO:0019843|rRNA binding;
LOC_Os05g09728	3.35961	2.88196	3.06787	0.30594	1.74824	1.58336	-1.51209	0.000735679	NA	NA	NA	NA
LOC_Os11g42970	9.86439	6.23975	6.74649	2.63732	3.15181	3.20467	-1.5105	1.40722e-08	CASP-like protein 1U2	GO:0016021|integral component of membrane;GO:0005886|plasma membrane;	NA	NA
LOC_Os08g07490	66.9635	63.7422	65.6196	29.7312	18.9542	29.0745	-1.5099	3.10361e-11	NA	NA	NA	NA
LOC_Os04g55180	37.0978	37.3478	41.8686	14.5912	16.4078	15.0809	-1.50881	6.43644e-33	Haloalkane dehalogenase 2	GO:0005576|extracellular region;GO:0005886|plasma membrane;	K01563	GO:0018786|haloalkane dehalogenase activity;
LOC_Os01g47470	1.79856	1.96506	1.83782	0.699775	0.680468	0.838339	-1.50847	5.68838e-08	Probable receptor-like protein kinase At2g42960	GO:0016021|integral component of membrane;	NA	GO:0005524|ATP binding;GO:0004674|protein serine/threonine kinase activity;
LOC_Os12g38400	7.23168	6.77708	6.00258	2.20537	2.66804	3.03837	-1.50836	1.46496e-13	Protein rough sheath 2 homolog	GO:0005634|nucleus;	K09422	GO:0003677|DNA binding;
LOC_Os11g04710	5.22649	5.11178	5.12881	1.398	2.13276	2.57351	-1.50763	4.04987e-11	Cytochrome P450 90A1	GO:0016021|integral component of membrane;	NA	GO:0020037|heme binding;GO:0005506|iron ion binding;GO:0004497|monooxygenase activity;GO:0016705|oxidoreductase activity, acting on paired donors, with incorporation or reduction of molecular oxygen;
LOC_Os09g38768	20.5605	18.9409	16.4104	6.91424	6.72932	8.52841	-1.50706	2.86788e-21	ALA-interacting subunit 5	GO:0005789|endoplasmic reticulum membrane;GO:0000139|Golgi membrane;GO:0016021|integral component of membrane;GO:0031902|late endosome membrane;GO:0005886|plasma membrane;	NA	NA
LOC_Os04g50770	1.47103	1.70304	1.25374	0.571556	0.44136	0.744645	-1.50507	6.64969e-05	Myb-related protein Zm1	GO:0005634|nucleus;	NA	GO:0003677|DNA binding;
LOC_Os01g69070	14.3498	15.0564	15.6095	5.9515	5.37302	6.57425	-1.50464	1.7852e-20	Probable auxin efflux carrier component 6	GO:0016021|integral component of membrane;	K13947	NA
LOC_Os05g04120	6.04498	6.47872	5.95291	1.92062	2.31906	3.08743	-1.50437	1.5298e-12	Solute carrier family 40 member 3, chloroplastic	GO:0009941|chloroplast envelope;GO:0016021|integral component of membrane;	NA	GO:0005381|iron ion transmembrane transporter activity;
LOC_Os08g07010	5.59513	6.68979	5.73711	2.22844	2.24031	2.70496	-1.5041	1.87759e-17	ABC transporter G family member 14	GO:0016021|integral component of membrane;GO:0005886|plasma membrane;	NA	GO:0005524|ATP binding;GO:0016887|ATPase activity;
LOC_Os12g08770	679.113	351.101	411.028	149.988	237.574	187.559	-1.50284	5.11444e-11	Photosystem I reaction center subunit N, chloroplastic	GO:0009535|chloroplast thylakoid membrane;GO:0009522|photosystem I;	NA	NA
LOC_Os01g22980	101.533	94.3879	101.009	36.8636	40.5279	40.8074	-1.502	6.63662e-37	Serine carboxypeptidase-like 33	GO:0005576|extracellular region;	K16297	GO:0004185|serine-type carboxypeptidase activity;
LOC_Os02g18540	5.19689	2.84681	4.43746	1.92742	1.54152	1.4844	-1.50159	4.19328e-05	Cell number regulator 10	GO:0016021|integral component of membrane;	NA	NA
LOC_Os05g24780	13.043	9.07169	11.9379	3.56629	4.27138	5.65011	-1.50143	4.98424e-10	Probable calcium-binding protein CML21	NA	NA	GO:0005509|calcium ion binding;
LOC_Os07g37385	9.89909	12.9521	10.448	4.61693	4.2886	4.42491	-1.49939	1.80096e-11	NA	NA	NA	NA
LOC_Os11g14570	10.7948	12.9303	11.9545	4.91897	4.29608	5.04892	-1.49723	6.57823e-23	Ankyrin-3	GO:0005783|endoplasmic reticulum;GO:0016021|integral component of membrane;GO:0005886|plasma membrane;	K10380	NA
LOC_Os09g15580	0.543615	0.79483	0.810943	0.335462	0.226665	0.301415	-1.49689	0.0123224	Chitin elicitor receptor kinase 1	GO:0016021|integral component of membrane;GO:0005886|plasma membrane;	NA	GO:0005524|ATP binding;GO:0008061|chitin binding;GO:0043621|protein self-association;GO:0004674|protein serine/threonine kinase activity;
LOC_Os01g65992	18.5963	11.7706	10.4213	4.5083	5.11651	6.62849	-1.49623	8.0556e-09	NA	NA	NA	NA
LOC_Os03g49480	4.94027	3.79969	3.20237	1.14055	1.7967	1.80363	-1.49523	3.16864e-07	Elongation of fatty acids protein 3-like	GO:0016021|integral component of membrane;	NA	GO:0009922|fatty acid elongase activity;
LOC_Os03g12530	12.6445	14.1318	12.3822	4.97147	4.77695	5.92881	-1.49521	9.28893e-23	Metal tolerance protein 4	GO:0016021|integral component of membrane;GO:0005774|vacuolar membrane;	NA	GO:0008324|cation transmembrane transporter activity;
LOC_Os04g45821	1.17171	0.787991	1.13984	0.164625	0.211874	0.828334	-1.4943	0.0361578	Uncharacterized membrane protein At1g16860	GO:0016021|integral component of membrane;GO:0005886|plasma membrane;	NA	NA
LOC_Os07g40660	4.90485	4.24856	8.86829	0.964778	4.09754	2.08047	-1.49372	0.00715221	NA	NA	NA	NA
LOC_Os12g35340	20.1829	19.8368	20.5752	9.74736	7.87591	6.63526	-1.49369	1.79271e-14	Glutaredoxin-C15	GO:0005737|cytoplasm;	NA	GO:0009055|electron carrier activity;GO:0015035|protein disulfide oxidoreductase activity;
LOC_Os07g34830	5.25723	4.66478	4.47027	1.67126	1.47204	2.6091	-1.49318	2.52813e-10	Ankyrin-3	GO:0043194|axon initial segment;GO:0016323|basolateral plasma membrane;GO:0009986|cell surface;GO:0043034|costamere;GO:0005783|endoplasmic reticulum;GO:0005794|Golgi apparatus;GO:0014704|intercalated disc;GO:0016328|lateral plasma membrane;GO:0005764|lysosome;GO:0033268|node of Ranvier;GO:0033270|paranode region of axon;GO:0005886|plasma membrane;GO:0045211|postsynaptic membrane;GO:0042383|sarcol…	K10380	GO:0045296|cadherin binding;GO:0008092|cytoskeletal protein binding;GO:0044325|ion channel binding;GO:0030674|protein binding, bridging;GO:0030507|spectrin binding;GO:0005200|structural constituent of cytoskeleton;
LOC_Os08g28670	14.9856	12.0203	16.3907	5.18922	5.32098	6.84862	-1.49238	2.72456e-16	NA	NA	NA	NA
LOC_Os02g58790	63.2726	56.7206	57.0034	22.2821	25.3489	23.2917	-1.49185	1.37053e-33	Epimerase family protein SDR39U1 homolog, chloroplastic	GO:0009507|chloroplast;GO:0009941|chloroplast envelope;GO:0009706|chloroplast inner membrane;GO:0009536|plastid;	K07071	GO:0016491|oxidoreductase activity;GO:0042803|protein homodimerization activity;
LOC_Os08g33100	8.78281	9.02556	9.20852	3.74976	3.51607	3.5938	-1.49126	9.44176e-10	Probable histone H2A.3	GO:0000786|nucleosome;GO:0005634|nucleus;	NA	GO:0003677|DNA binding;
LOC_Os01g54080	5.27428	8.03052	5.92343	2.87407	2.30529	2.54572	-1.49077	9.5096e-13	Kinesin KP1	GO:0005871|kinesin complex;GO:0005874|microtubule;GO:0005739|mitochondrion;	K10406	GO:0005524|ATP binding;GO:0003777|microtubule motor activity;
LOC_Os01g13320	2.49389	1.57717	1.94463	1.14152	0.786192	0.487883	-1.49042	0.000176955	Probable pectinesterase/pectinesterase inhibitor 34	GO:0005618|cell wall;GO:0016021|integral component of membrane;	NA	GO:0045330|aspartyl esterase activity;GO:0004857|enzyme inhibitor activity;GO:0030599|pectinesterase activity;
LOC_Os05g39080	2.55335	2.90619	2.94895	0.967277	1.2449	1.15881	-1.4904	4.14189e-10	Dual specificity protein kinase pom1	GO:0051285|cell cortex of cell tip;GO:0032153|cell division site;GO:0030428|cell septum;GO:0051286|cell tip;GO:0035839|non-growing cell tip;GO:0030427|site of polarized growth;	K18669	GO:0005524|ATP binding;GO:0004674|protein serine/threonine kinase activity;GO:0004712|protein serine/threonine/tyrosine kinase activity;
LOC_Os04g33660	33.7788	29.4341	28.8047	11.7462	11.4593	13.6962	-1.4904	4.46561e-27	Alpha carbonic anhydrase 1, chloroplastic	GO:0009570|chloroplast stroma;GO:0005783|endoplasmic reticulum;	K01674	GO:0004089|carbonate dehydratase activity;GO:0008270|zinc ion binding;
LOC_Os06g15400	538.622	288.967	326.936	113.747	199.699	152.273	-1.4897	2.12775e-10	Protein CURVATURE THYLAKOID 1A, chloroplastic	GO:0009507|chloroplast;GO:0009941|chloroplast envelope;GO:0009534|chloroplast thylakoid;GO:0009535|chloroplast thylakoid membrane;GO:0016021|integral component of membrane;GO:0010287|plastoglobule;GO:0009579|thylakoid;	NA	NA
LOC_Os06g13230	12.476	10.3281	8.90146	4.2326	3.47706	5.00597	-1.48937	1.36572e-14	NA	NA	NA	NA
LOC_Os05g25400	72.332	62.7674	59.4628	21.7799	26.7568	29.7523	-1.48893	2.74076e-28	Mini-ribonuclease 3	GO:0005737|cytoplasm;	K11145	GO:0004525|ribonuclease III activity;GO:0019843|rRNA binding;
LOC_Os01g54590	10.0661	7.92039	7.68188	2.7107	2.82129	4.74409	-1.48793	9.11634e-09	Ras-related protein RIC2	GO:0005622|intracellular;GO:0005886|plasma membrane;	K07904	GO:0005525|GTP binding;
LOC_Os10g02270	41.2595	32.0738	46.775	13.5656	19.7937	14.91	-1.48761	6.12033e-16	NA	NA	NA	NA
LOC_Os04g49430	1.44215	2.11533	1.92489	0.597199	0.953067	0.658215	-1.48675	4.21525e-07	E3 ubiquitin-protein ligase HERC2	GO:0005814|centriole;GO:0005737|cytoplasm;GO:0016020|membrane;GO:0005743|mitochondrial inner membrane;GO:0005654|nucleoplasm;GO:0005634|nucleus;	K10595	GO:0005085|guanyl-nucleotide exchange factor activity;GO:0016874|ligase activity;GO:0032183|SUMO binding;GO:0031625|ubiquitin protein ligase binding;GO:0004842|ubiquitin-protein transferase activity;GO:0008270|zinc ion binding;
LOC_Os05g01110	141.296	157.059	160.195	53.0228	66.3075	65.5864	-1.48671	4.15921e-32	50S ribosomal protein L28, chloroplastic	GO:0009507|chloroplast;GO:0009941|chloroplast envelope;GO:0009570|chloroplast stroma;GO:0016020|membrane;GO:0005840|ribosome;	K02902	GO:0003735|structural constituent of ribosome;
LOC_Os07g47480	6.68081	5.34334	5.1429	2.30307	1.53435	3.05125	-1.48664	1.44947e-07	Copper transport protein ATX1	GO:0000785|chromatin;GO:0005829|cytosol;	K07213	GO:0046872|metal ion binding;
LOC_Os09g13410	1.20484	1.21688	0.900181	0.430893	0.332739	0.567837	-1.48647	0.000598667	UPF0481 protein At3g47200	GO:0016021|integral component of membrane;GO:0005886|plasma membrane;	NA	NA
LOC_Os01g37510	10.3655	10.7657	8.78506	4.61933	3.73108	3.74022	-1.48415	6.94052e-12	Peptide deformylase 1A, chloroplastic	GO:0009507|chloroplast;GO:0009570|chloroplast stroma;GO:0009505|plant-type cell wall;	K01462	GO:0005506|iron ion binding;GO:0042586|peptide deformylase activity;
LOC_Os04g32800	18.9554	16.53	22.3066	6.4016	8.86242	8.00083	-1.48396	1.36489e-16	NA	NA	NA	NA
LOC_Os03g62090	9.57786	14.4693	11.1506	5.37457	4.39248	4.39615	-1.48323	1.23989e-15	Probable cellulose synthase A catalytic subunit 5 [UDP-forming]	GO:0016021|integral component of membrane;GO:0005886|plasma membrane;	K10999	GO:0016760|cellulose synthase (UDP-forming) activity;GO:0008270|zinc ion binding;
LOC_Os07g38850	31.2977	32.4276	30.9413	13.1307	12.6868	12.4478	-1.4812	3.54566e-25	Probable homogentisate phytyltransferase 2, chloroplastic	GO:0009535|chloroplast thylakoid membrane;GO:0016021|integral component of membrane;	K12501	GO:0004659|prenyltransferase activity;
LOC_Os03g64130	1.2417	0.731944	0.862026	0.601751	0.191337	0.356212	-1.4811	0.013525	NA	NA	NA	NA
LOC_Os02g33450	282.113	274.576	293.673	95.8029	114.685	134.478	-1.48047	5.97569e-29	2-Cys peroxiredoxin BAS1, chloroplastic	GO:0009507|chloroplast;	K03386	GO:0004601|peroxidase activity;GO:0051920|peroxiredoxin activity;
LOC_Os02g52620	5.87884	2.9919	5.52173	0.972315	3.00331	1.79719	-1.48028	0.000550761	B3 domain-containing protein Os02g0764100	GO:0005634|nucleus;	NA	GO:0003677|DNA binding;
LOC_Os05g03610	25.6474	22.0943	20.5911	8.40169	8.12934	11.1507	-1.47705	8.0144e-23	Phosphoinositide phospholipase C 2	GO:0005622|intracellular;GO:0005886|plasma membrane;	K05857	GO:0004435|phosphatidylinositol phospholipase C activity;GO:0004871|signal transducer activity;
LOC_Os06g04200	1.2543	1.25968	1.32915	0.29522	0.732764	0.515358	-1.4757	9.62025e-06	Granule-bound starch synthase 1, chloroplastic/amyloplastic	GO:0009501|amyloplast;GO:0009507|chloroplast;	K13679	GO:0004373|glycogen (starch) synthase activity;GO:0033840|NDP-glucose-starch glucosyltransferase activity;
LOC_Os10g07450	3.73484	1.40656	2.26986	1.44047	0.667403	0.880105	-1.47557	0.0105829	NA	NA	NA	NA
LOC_Os01g54670	5.3047	6.65928	6.60466	3.8286	1.9571	1.74424	-1.47547	2.14157e-05	Coiled-coil domain-containing protein 25	GO:0070062|extracellular exosome;	NA	NA
LOC_Os09g08480	6.17985	4.86826	7.189	1.41259	2.18162	3.74086	-1.47543	1.77916e-05	Putative bidirectional sugar transporter SWEET7d	GO:0005887|integral component of plasma membrane;	NA	GO:0051119|sugar transmembrane transporter activity;
LOC_Os12g24320	7.34891	10.3905	9.96505	2.89433	4.49545	3.87723	-1.47451	1.06095e-12	Probable mitochondrial chaperone BCS1-B	GO:0016021|integral component of membrane;GO:0005743|mitochondrial inner membrane;GO:0005739|mitochondrion;	K08900	GO:0005524|ATP binding;GO:0008320|protein transmembrane transporter activity;
LOC_Os04g46010	66.6227	62.2776	62.4541	23.9809	26.6757	27.0773	-1.47302	1.21183e-35	Pentatricopeptide repeat-containing protein At1g02150	GO:0009507|chloroplast;	NA	NA
LOC_Os04g38310	8.2945	8.24488	7.99338	2.99213	3.34092	3.63304	-1.47147	2.57779e-15	NA	NA	NA	NA
LOC_Os07g05740	0.982537	1.3699	0.903217	0.479733	0.50805	0.344835	-1.47098	5.1013e-06	Leucine-rich repeat receptor-like serine/threonine-protein kinase At1g17230	GO:0016021|integral component of membrane;GO:0005886|plasma membrane;	NA	GO:0005524|ATP binding;GO:0004674|protein serine/threonine kinase activity;
LOC_Os12g40890	3.89884	4.63572	3.81895	1.89898	1.63561	1.5225	-1.46959	7.5464e-09	Auxin-responsive protein IAA30	GO:0005634|nucleus;	K14484	NA
LOC_Os03g64340	1.709	1.94582	1.60518	0.885996	0.603681	0.674322	-1.46948	0.000341686	NA	NA	NA	NA
LOC_Os08g45060	1.14839	1.66021	1.63534	0.534356	0.825267	0.453935	-1.46928	3.6643e-05	Putative kinase-like protein TMKL1	GO:0016021|integral component of membrane;GO:0005886|plasma membrane;GO:0009506|plasmodesma;	NA	GO:0005524|ATP binding;GO:0001653|peptide receptor activity;GO:0004675|transmembrane receptor protein serine/threonine kinase activity;GO:0031625|ubiquitin protein ligase binding;
LOC_Os04g35530	3.58667	3.65151	3.44284	1.55054	1.51662	1.30029	-1.46923	2.41056e-07	PsbP domain-containing protein 2, chloroplastic	GO:0009507|chloroplast;GO:0009543|chloroplast thylakoid lumen;GO:0019898|extrinsic component of membrane;GO:0009654|photosystem II oxygen evolving complex;GO:0009579|thylakoid;	NA	GO:0005509|calcium ion binding;
LOC_Os03g36960	20.4599	17.6959	21.336	6.73288	7.95632	9.4593	-1.46892	2.72413e-13	NA	NA	NA	NA
LOC_Os09g13470	8.98739	9.48098	9.05623	3.56533	3.61991	4.03401	-1.46885	1.52152e-18	NA	NA	NA	NA
LOC_Os07g32600	3.66035	3.72268	2.54796	1.4619	1.31704	1.2785	-1.46763	7.1236e-09	Glucan endo-1,3-beta-glucosidase 1	GO:0031225|anchored component of membrane;GO:0005886|plasma membrane;	NA	GO:0042973|glucan endo-1,3-beta-D-glucosidase activity;
LOC_Os04g43760	9.72137	10.0524	7.40245	3.16869	4.34792	3.5742	-1.46741	5.3921e-16	Phenylalanine ammonia-lyase	GO:0005737|cytoplasm;	K13064	GO:0045548|phenylalanine ammonia-lyase activity;
LOC_Os11g04600	0.730771	0.825639	0.68638	0.239569	0.323745	0.344408	-1.46503	0.00110425	Regulatory protein NPR5	GO:0005737|cytoplasm;GO:0005634|nucleus;	K14508	NA
LOC_Os09g26370	37.8621	33.937	36.8183	14.151	15.8309	14.3884	-1.46402	2.42658e-27	NA	NA	NA	NA
LOC_Os11g04010	3.27272	2.16233	1.69874	0.828203	0.930246	1.13652	-1.46358	3.88381e-05	Metacaspase-9	GO:0048046|apoplast;	NA	GO:0004197|cysteine-type endopeptidase activity;GO:0008234|cysteine-type peptidase activity;
LOC_Os07g36090	318.524	199.03	247.5	82.5133	102.514	129.286	-1.46355	3.44171e-15	50S ribosomal protein L28	GO:0005840|ribosome;	K02902	GO:0003735|structural constituent of ribosome;
LOC_Os10g39930	45.5979	40.8592	44.0402	16.5368	17.7448	19.0786	-1.46318	1.51959e-33	Carotene epsilon-monooxygenase, chloroplastic	GO:0009507|chloroplast;GO:0009941|chloroplast envelope;GO:0031969|chloroplast membrane;	K09837	GO:0020037|heme binding;GO:0005506|iron ion binding;GO:0009974|zeinoxanthin epsilon hydroxylase activity;
LOC_Os03g04580	13.753	10.7987	11.638	3.82812	5.58374	5.35048	-1.46305	2.09969e-15	NA	NA	NA	NA
LOC_Os02g53530	19.0183	13.9399	13.1315	6.65363	5.65547	6.50306	-1.46265	1.04621e-13	Zinc finger protein 8	GO:0005737|cytoplasm;GO:0005634|nucleus;	NA	GO:0046872|metal ion binding;GO:0003700|transcription factor activity, sequence-specific DNA binding;GO:0044212|transcription regulatory region DNA binding;
LOC_Os04g33640	1.98217	1.98081	2.4332	0.643385	1.0334	0.924939	-1.46178	1.3347e-07	Glucan endo-1,3-beta-glucosidase 14	GO:0046658|anchored component of plasma membrane;GO:0005618|cell wall;GO:0005737|cytoplasm;GO:0005576|extracellular region;GO:0005634|nucleus;	NA	GO:0042973|glucan endo-1,3-beta-D-glucosidase activity;
LOC_Os08g16810	14.4825	12.3743	13.549	4.57891	4.52127	7.39206	-1.46155	1.84462e-10	NA	NA	NA	NA
LOC_Os03g41510	39.2818	39.3998	37.2722	15.3015	14.9278	17.2959	-1.45984	6.22218e-32	Protein tas	NA	NA	GO:0016491|oxidoreductase activity;
LOC_Os03g61900	27.4736	21.9476	26.1957	8.18792	8.85187	13.7329	-1.45935	1.45639e-07	NA	NA	NA	NA
LOC_Os03g56380	17.3168	18.4511	16.1364	7.01636	6.42207	7.8632	-1.45846	3.37978e-26	Probable methyltransferase PMT28	GO:0005768|endosome;GO:0005794|Golgi apparatus;GO:0000139|Golgi membrane;GO:0016021|integral component of membrane;GO:0005802|trans-Golgi network;	NA	GO:0008168|methyltransferase activity;
LOC_Os02g46600	4.96203	4.09051	4.11409	1.99232	1.76762	1.64538	-1.45784	1.22047e-12	E3 ubiquitin-protein ligase Os04g0590900	GO:0016021|integral component of membrane;	NA	GO:0016874|ligase activity;GO:0004842|ubiquitin-protein transferase activity;GO:0008270|zinc ion binding;
LOC_Os10g03890	3.08404	4.94561	5.04586	1.56549	2.11554	1.68793	-1.45782	0.000708746	NA	NA	NA	NA
LOC_Os03g03360	87.92	75.5926	75.1178	28.7771	34.4415	34.9145	-1.45672	4.08313e-31	50S ribosomal protein L5, chloroplastic	GO:0009941|chloroplast envelope;GO:0009570|chloroplast stroma;GO:0022626|cytosolic ribosome;GO:0016020|membrane;	K02931	GO:0019843|rRNA binding;GO:0003735|structural constituent of ribosome;
LOC_Os01g22660	1.82517	1.79399	2.41947	0.594104	0.838896	1.03711	-1.45588	3.10256e-08	GDSL esterase/lipase LIP-4	GO:0005576|extracellular region;	NA	GO:0016788|hydrolase activity, acting on ester bonds;
LOC_Os04g50204	23.7191	27.9804	23.4636	10.9477	10.9606	8.93686	-1.45529	4.54091e-22	WEB family protein At5g16730, chloroplastic	GO:0009507|chloroplast;GO:0005875|microtubule associated complex;	NA	NA
LOC_Os03g24160	3.40741	3.48043	3.96541	1.41675	1.43065	1.61373	-1.45525	1.95036e-12	Phosphatidylinositol 4-phosphate 5-kinase 6	GO:0016324|apical plasma membrane;GO:0090406|pollen tube;	K00889	GO:0016308|1-phosphatidylinositol-4-phosphate 5-kinase activity;GO:0005524|ATP binding;
LOC_Os03g25960	90.9076	85.1088	93.7286	29.6449	42.2186	39.3745	-1.45522	8.77968e-28	RNA-binding protein CP29B, chloroplastic	GO:0009507|chloroplast;GO:0009941|chloroplast envelope;GO:0009570|chloroplast stroma;GO:0009534|chloroplast thylakoid;GO:0009535|chloroplast thylakoid membrane;GO:0030529|ribonucleoprotein complex;GO:0010319|stromule;GO:0009579|thylakoid;	K11294	GO:0000166|nucleotide binding;GO:0008266|poly(U) RNA binding;
LOC_Os04g51350	7.2995	8.44883	7.81911	3.07027	3.57957	3.05797	-1.45494	2.76549e-20	Pentatricopeptide repeat-containing protein At3g22150, chloroplastic	GO:0009507|chloroplast;GO:0005739|mitochondrion;GO:0009536|plastid;	NA	NA
LOC_Os04g37480	2.69748	2.03178	1.66686	0.698147	1.00635	0.903299	-1.45454	7.86315e-05	Non-functional NADPH-dependent codeinone reductase 2	GO:0005829|cytosol;	NA	GO:0016491|oxidoreductase activity;
LOC_Os12g36420	2.46595	1.81208	2.07136	0.683537	0.771447	1.13384	-1.45451	5.79404e-07	NA	NA	NA	NA
LOC_Os02g53350	70.2349	44.6568	70.2478	19.7858	28.3405	28.1654	-1.45439	8.36261e-15	NA	NA	NA	NA
LOC_Os06g34830	5.04834	4.56297	5.67212	1.74868	2.43062	2.10093	-1.45299	3.69975e-13	Cationic amino acid transporter 8, vacuolar	GO:0005887|integral component of plasma membrane;GO:0043231|intracellular membrane-bounded organelle;GO:0005886|plasma membrane;GO:0005774|vacuolar membrane;	NA	GO:0015171|amino acid transmembrane transporter activity;
LOC_Os06g08250	30.3806	23.878	28.4892	10.3927	10.3042	13.3729	-1.45103	1.05814e-18	E3 ubiquitin-protein ligase RING1-like	NA	K11982	GO:0016874|ligase activity;GO:0008270|zinc ion binding;
LOC_Os01g41240	99.3384	66.4674	95.9452	30.2554	38.185	39.7197	-1.45033	4.75968e-19	Probable strigolactone esterase D14	NA	NA	GO:0016787|hydrolase activity;
LOC_Os12g36194	28.304	22.9973	25.1706	7.42316	12.1657	12.034	-1.45003	1.83921e-18	Nucleoside diphosphate kinase 2, chloroplastic	GO:0009507|chloroplast;	NA	GO:0005524|ATP binding;GO:0046872|metal ion binding;GO:0004550|nucleoside diphosphate kinase activity;
LOC_Os09g30458	2.06862	1.99758	1.36173	0.695546	0.608719	0.933265	-1.44905	3.38117e-06	CO(2)-response secreted protease	GO:0048046|apoplast;GO:0005618|cell wall;	NA	GO:0004252|serine-type endopeptidase activity;GO:0008236|serine-type peptidase activity;
LOC_Os04g54320	76.1614	59.0506	75.0367	22.3491	29.5545	35.1414	-1.44901	3.72698e-20	NA	NA	NA	NA
LOC_Os01g32730	52.6499	46.2774	45.4513	17.5871	20.0043	22.0661	-1.44896	4.3468e-30	Protein FLUORESCENT IN BLUE LIGHT, chloroplastic	GO:0031969|chloroplast membrane;GO:0009535|chloroplast thylakoid membrane;GO:0016021|integral component of membrane;	NA	NA
LOC_Os07g04190	1.98842	2.11215	1.53242	1.22016	0.606632	0.492595	-1.44888	0.000133221	Leucine-rich repeat receptor-like serine/threonine-protein kinase BAM1	GO:0016021|integral component of membrane;GO:0005886|plasma membrane;GO:0009506|plasmodesma;	NA	GO:0005524|ATP binding;GO:0001653|peptide receptor activity;GO:0043621|protein self-association;GO:0033612|receptor serine/threonine kinase binding;GO:0004675|transmembrane receptor protein serine/threonine kinase activity;GO:0031625|ubiquitin protein ligase binding;
LOC_Os11g30560	9.20999	8.7273	7.22992	3.22297	3.17254	3.99694	-1.44841	6.98302e-14	11-beta-hydroxysteroid dehydrogenase 1B	GO:0016021|integral component of membrane;GO:0005811|lipid particle;	NA	GO:0070524|11-beta-hydroxysteroid dehydrogenase (NADP+) activity;
LOC_Os03g34040	157.863	139.677	135.249	49.4997	66.3069	63.6386	-1.44738	3.35295e-28	30S ribosomal protein S5, chloroplastic	GO:0009507|chloroplast;GO:0009570|chloroplast stroma;GO:0009534|chloroplast thylakoid;GO:0009535|chloroplast thylakoid membrane;GO:0016020|membrane;GO:0005763|mitochondrial small ribosomal subunit;GO:0005634|nucleus;GO:0009579|thylakoid;	K02988	GO:0019843|rRNA binding;GO:0003735|structural constituent of ribosome;
LOC_Os04g13590	1.67388	1.82814	1.5722	1.0975	0.677997	0.355	-1.44663	0.00586498	NA	NA	NA	NA
LOC_Os01g60780	3.67529	4.07099	2.88346	1.27575	1.57623	1.54874	-1.44583	3.75674e-09	Uncharacterized membrane protein At1g06890	GO:0005768|endosome;GO:0005794|Golgi apparatus;GO:0000139|Golgi membrane;GO:0016021|integral component of membrane;GO:0005802|trans-Golgi network;	K15285	NA
LOC_Os02g18880	2.80883	3.56319	4.09616	1.55086	1.12273	1.67215	-1.44417	0.000383916	Calcineurin B-like protein 7	GO:0005886|plasma membrane;	NA	GO:0005509|calcium ion binding;
LOC_Os03g07600	2.78159	1.87459	2.25904	0.411381	1.01655	1.41938	-1.44365	8.14245e-05	Putative MO25-like protein At5g47540	NA	K08272	NA
LOC_Os11g29720	29.6182	29.9089	37.9473	11.6544	14.9443	13.9109	-1.44202	6.64996e-24	Cytochrome P450 78A5	GO:0005783|endoplasmic reticulum;GO:0016021|integral component of membrane;GO:0016020|membrane;	K00517	GO:0020037|heme binding;GO:0005506|iron ion binding;GO:0016709|oxidoreductase activity, acting on paired donors, with incorporation or reduction of molecular oxygen, NAD(P)H as one donor, and incorporation of one atom of oxygen;
LOC_Os02g39570	45.2808	42.2296	40.0055	15.383	18.1123	19.5186	-1.44157	2.07743e-31	Acetolactate synthase small subunit 2, chloroplastic	GO:0009507|chloroplast;	K01653	GO:0003984|acetolactate synthase activity;GO:0016597|amino acid binding;
LOC_Os06g33880	3.1459	2.43628	3.74553	0.929646	1.43576	1.46177	-1.4414	2.76044e-05	NA	NA	NA	NA
LOC_Os01g02940	3.86277	5.52935	4.74448	1.62733	1.9823	2.27357	-1.44063	2.2482e-11	Protein O-linked-mannose beta-1,4-N-acetylglucosaminyltransferase 2	GO:0005783|endoplasmic reticulum;GO:0005789|endoplasmic reticulum membrane;GO:0016021|integral component of membrane;	K18207	GO:0008375|acetylglucosaminyltransferase activity;
LOC_Os03g03670	17.6382	13.4847	14.6086	4.55646	7.70725	6.73758	-1.43899	2.78279e-14	NA	NA	NA	NA
LOC_Os01g54020	22.5268	26.5675	30.9024	10.9609	12.2759	10.03	-1.43898	3.72225e-19	Tryptophan--tRNA ligase	GO:0005737|cytoplasm;	K01867	GO:0005524|ATP binding;GO:0004830|tryptophan-tRNA ligase activity;
LOC_Os09g35630	7.52981	9.42006	8.09765	3.73612	3.42834	3.27846	-1.43838	2.13331e-16	BAG family molecular chaperone regulator 1	GO:0005739|mitochondrion;	NA	NA
LOC_Os03g45710	52.3706	41.629	44.2802	19.8153	20.8038	16.7799	-1.43837	1.40569e-20	Cytochrome b559 subunit alpha	GO:0009535|chloroplast thylakoid membrane;GO:0016021|integral component of membrane;GO:0009539|photosystem II reaction center;	NA	GO:0009055|electron carrier activity;GO:0020037|heme binding;GO:0005506|iron ion binding;
LOC_Os10g05130	10.2521	9.76225	14.0092	3.77685	4.68725	5.68821	-1.4372	1.25649e-11	NA	NA	NA	NA
LOC_Os02g52280	2.79364	3.41933	2.31937	1.42283	1.0482	1.09327	-1.43629	8.41875e-09	NA	NA	NA	NA
LOC_Os04g53830	1.60457	1.87717	1.12231	0.805832	0.553128	0.579238	-1.43604	0.00119217	Anthocyanidin reductase	NA	K08695	GO:0033729|anthocyanidin reductase activity;GO:0050662|coenzyme binding;GO:0016491|oxidoreductase activity;
LOC_Os02g08110	9.87959	7.27878	7.60611	1.91145	3.77208	4.57987	-1.4357	9.30166e-07	CASP-like protein 2C2	GO:0016021|integral component of membrane;GO:0005886|plasma membrane;	NA	NA
LOC_Os10g07556	1.07403	1.00709	0.72056	0.459885	0.488299	0.227266	-1.43491	0.00248108	Wall-associated receptor kinase 2	GO:0005623|cell;GO:0016021|integral component of membrane;GO:0009506|plasmodesma;	NA	GO:0005524|ATP binding;GO:0005509|calcium ion binding;GO:0001653|peptide receptor activity;GO:0030247|polysaccharide binding;GO:0004675|transmembrane receptor protein serine/threonine kinase activity;GO:0031625|ubiquitin protein ligase binding;
LOC_Os01g20110	84.8936	83.7696	80.8941	32.008	38.8672	33.2386	-1.43464	9.62158e-31	Uncharacterized protein At4g37920, chloroplastic	GO:0009507|chloroplast;GO:0009941|chloroplast envelope;GO:0009535|chloroplast thylakoid membrane;	NA	NA
LOC_Os01g31610	30.898	26.304	26.2306	9.95226	11.2406	13.6201	-1.43449	1.38135e-24	Tyrosine--tRNA ligase	GO:0005737|cytoplasm;	K01866	GO:0005524|ATP binding;GO:0003723|RNA binding;GO:0004831|tyrosine-tRNA ligase activity;
LOC_Os03g17500	5.42528	5.0197	4.59244	2.06403	1.39038	2.80944	-1.43414	4.27148e-07	NA	NA	NA	NA
LOC_Os05g39720	2.75582	3.45953	2.19624	0.958199	1.39529	1.16105	-1.43384	3.75065e-07	Probable WRKY transcription factor 33	GO:0005634|nucleus;	K13424	GO:0043565|sequence-specific DNA binding;GO:0003700|transcription factor activity, sequence-specific DNA binding;GO:0044212|transcription regulatory region DNA binding;
LOC_Os07g30950	2.10794	1.97498	2.02819	0.910163	0.624741	1.01769	-1.43235	5.54207e-06	Beta-amyrin 28-oxidase	GO:0016021|integral component of membrane;	NA	GO:0020037|heme binding;GO:0005506|iron ion binding;GO:0004497|monooxygenase activity;GO:0016705|oxidoreductase activity, acting on paired donors, with incorporation or reduction of molecular oxygen;
LOC_Os04g30330	1.30931	2.06859	1.19978	0.544392	0.743755	0.63212	-1.43028	0.000871877	Wall-associated receptor kinase 1	GO:0016021|integral component of membrane;GO:0009505|plant-type cell wall;GO:0005886|plasma membrane;GO:0009506|plasmodesma;GO:0005773|vacuole;	NA	GO:0005524|ATP binding;GO:0005509|calcium ion binding;GO:0016301|kinase activity;GO:0001653|peptide receptor activity;GO:0030247|polysaccharide binding;GO:0004675|transmembrane receptor protein serine/threonine kinase activity;GO:0031625|ubiquitin protein ligase binding;
LOC_Os09g34214	8.35904	4.5559	4.9741	2.79142	1.91897	2.74057	-1.4292	1.05551e-06	UDP-glycosyltransferase 74F2	GO:0043231|intracellular membrane-bounded organelle;	K13691	GO:0052641|benzoic acid glucosyltransferase activity;GO:0080043|quercetin 3-O-glucosyltransferase activity;GO:0080044|quercetin 7-O-glucosyltransferase activity;GO:0052639|salicylic acid glucosyltransferase (ester-forming) activity;GO:0052640|salicylic acid glucosyltransferase (glucoside-forming) activity;GO:0080002|UDP-glucose:4-aminobenzoate acylglucosyltransferase activity;GO:0035251|UDP-gluco…
LOC_Os11g11970	13.6212	6.61913	11.3493	2.88093	5.78416	4.34875	-1.42836	0.00202856	NA	NA	NA	NA
LOC_Os09g21460	25.7176	22.6549	23.5619	10.109	9.72578	10.304	-1.42776	1.61285e-17	NA	NA	NA	NA
LOC_Os01g38610	4.09834	4.78546	5.89379	2.1857	1.60839	2.40285	-1.42744	2.09596e-09	Transcription factor bHLH87	GO:0005634|nucleus;	NA	GO:0003677|DNA binding;GO:0003700|transcription factor activity, sequence-specific DNA binding;
LOC_Os08g01690	2.77886	2.6566	2.3089	0.455499	1.13639	1.63708	-1.42561	9.75987e-05	Chromatin assembly factor 1 subunit FAS2 homolog	GO:0033186|CAF-1 complex;GO:0005634|nucleus;	K10751	NA
LOC_Os07g38960	1462.74	977.566	933.385	417.103	479.718	520.808	-1.4256	9.34257e-16	Chlorophyll a-b binding protein 7, chloroplastic	GO:0009535|chloroplast thylakoid membrane;GO:0016021|integral component of membrane;GO:0009522|photosystem I;GO:0009523|photosystem II;	K08908	GO:0016168|chlorophyll binding;GO:0046872|metal ion binding;
LOC_Os01g44090	0.824434	0.770008	0.960199	0.21622	0.333933	0.497346	-1.42382	0.00870037	Glucan endo-1,3-beta-glucosidase 7	GO:0005618|cell wall;GO:0005576|extracellular region;	NA	GO:0042973|glucan endo-1,3-beta-D-glucosidase activity;
LOC_Os09g36240	73.9233	83.0201	81.7521	31.5596	35.7157	33.0969	-1.4232	2.63733e-30	Uncharacterized protein Mb2734	NA	NA	GO:0016787|hydrolase activity;
LOC_Os02g10450	3.09935	2.72354	4.30192	1.58054	1.08102	1.59055	-1.42298	1.625e-05	NA	NA	NA	NA
LOC_Os12g12390	8.64725	8.65782	8.91436	4.42511	2.88318	3.7772	-1.4228	4.50131e-06	NA	NA	NA	NA
[truncated: 2,810 more rows]

## Sheet: OsSAMS1 OX
ID	WT_1	WT_2	OsSAMS1 OX_1	OsSAMS1 OX_2	OsSAMS1 OX_3	LogFC	FDR	Gene names	Gene ontology (biological process)	Gene ontology (cellular component)	Gene ontology (molecular function)
[truncated: 1,028 more rows]

[truncated: 2 more sheets: Ossams1 KO, S11 OX]
