# Supplementary material for: A viral protein promotes host SAMS1 activity and ethylene production for the benefit of virus infection
Source: eLife. 2017 Oct 10;6:e27529. doi: 10.7554/eLife.27529 (PMC5634785; doi:10.7554/eLife.27529)
Supplement: Supplementary file 4. [file elife-27529-supp4.xlsx]

## Sheet: Supplementary file 4
Supplementary file 4. Responses of genes related to polyamine by RDV infection.
	Log2 signal intensity		Log2ratio	DEG	Log2 signal intensity		Log2ratio	DEG	Log2 signal intensity		Log2ratio	DEG
Locus ID	RDV-O	RDV-M	O	O	RDV-D84	RDV-M	D84	D84	RDV-S	RDV-M	S	S	Annotation
LOC_Os01g61044	7.63667	8.11333	ns		7.58333	8.28533	ns		8.44967	8.276	ns		amino acid-polyamine transporter, putative, expressed
LOC_Os02g43220	6.90967	7.58967	-0.68	down	6.502	7.57067	-1.06867	down	4.96733	7.51033	-2.543	down	polyamine oxidase, putative
LOC_Os03g14910	13.0887	12.924	ns		12.5623	12.9397	ns		12.2327	12.965	-0.732333	down	amino acid-polyamine transporter, putative, expressed
LOC_Os04g38680	12.4807	13.244	ns		12.635	13.2257	ns		12.4693	13.217	ns		amino acid/polyamine transporter II, putative, expressed
LOC_Os06g12320	12.3257	12.5057	ns		12.1603	12.495	ns		12.141	12.4727	ns		amino acid/polyamine transporter II, putative, expressed
LOC_Os01g51320	11.7043	11.477	ns		11.8127	11.429	ns		11.6663	11.4343	ns		peroxisomal N1-acetyl-spermine/spermidine oxidase, putative, expressed
LOC_Os04g31000	10.777	10.618	ns		10.7503	10.5803	ns		10.8297	10.564	ns		spermine/spermidine synthase, putative, expressed
LOC_Os02g15550	14.476	14.2007	ns		14.401	14.0903	ns		14.7243	14.1167	ns		spermidine synthase 1, putative, expressed
LOC_Os06g33710	14.6483	14.565	ns		14.553	14.5803	ns		14.6223	14.6163	ns		spermidine synthase 1, putative, expressed
LOC_Os06g04070	12.1123	11.8597	ns		12.123	11.883	ns		12.0603	11.8413	ns		arginine decarboxylase, putative, expressed
LOC_Os08g33620	11.2443	11.1127	ns		11.3883	11.1897	ns		11.2497	11.025	ns		arginine decarboxylase, putative
LOC_Os04g39210	14.7577	14.2873	0.470333		14.6637	14.2713	0.392333		14.6827	14.2447	0.438		agmatine deiminase, putative, expressed
LOC_Os02g33080	12.29	12.2097	ns		12.274	12.1833	ns		12.3757	12.1633	ns		hydrolase, carbon-nitrogen family, putative, expressed
LOC_Os03g07910	13.1623	13.3647	ns		13.011	13.3437	ns		13.1483	13.4007	ns		expressed protein
LOC_Os06g10420	8.49533	8.38533	ns		8.223	8.40033	ns		8.33833	8.43433	ns		expressed protein
LOC_Os09g24600	6.59567	6.53333	ns		6.64633	6.55833	ns		6.399	6.87433	ns		S-adenosylmethionine decarboxylase proenzyme, putative
LOC_Os12g31830	11.8613	11.7277	ns		11.8103	11.722	ns		11.9647	11.7533	ns		nitrilase homolog 1, putative, expressed
LOC_Os05g13480	6.326	6.494	ns		5.78933	6.427	-0.637667	down	5.785	6.51133	-0.726333	down	adenosylmethionine decarboxylase, putative
LOC_Os07g22600	12.816	12.883	ns		12.8303	12.8767	ns		12.8603	12.834	ns		spermidine synthase 1, putative, expressed
